# Supplementary material for: Evolution of RNA-Protein Interactions: Non-Specific Binding Led to RNA Splicing Activity of Fungal Mitochondrial Tyrosyl-tRNA Synthetases
Source: PLoS Biol. 2014 Dec 23;12(12):e1002028. doi: 10.1371/journal.pbio.1002028 (PMC4275181; doi:10.1371/journal.pbio.1002028)
Supplement: Data S1 — Excel spreadsheet containing the numerical data and statistical analysis for Figures 2A, 2B, 3A, 3B, 4A–4E, 5A–5C, 7A, 7B, 7E, 7F, S1A–S1D, S2, S4A, S4B, and S5A–S5E. (XLSX) [file pbio.1002028.s001.xlsx]

## Sheet: Figure 2a
CRYSOL and CORAL fits to SAXS data
* q = momentum transfer
* Data for the displaced SAXS curves and original data are shown below
CYT-18 NTDs				CYT-18 NTDs (displaced)				CYT-18 CTD				CYT-18 CTD (displaced)				CYT-18*				CYT-18* (displaced)
q (Å-1)	Intensity (a.u.)	Crysol Fit (a.u.)		q (Å-1)	Intensity (a.u.)	Crysol Fit (a.u.)		q (Å-1)	Intensity (a.u.)	Crysol Fit (a.u.)		q (Å-1)	Intensity (a.u.)	Crysol Fit (a.u.)		q (Å-1)	Intensity (a.u.)	Coral Fit (a.u.)		q (Å-1)	Intensity (a.u.)	Coral Fit (a.u.)
0.016338	0.00216985	0.00210431		0.0163	2169850	2104310		0.0160021	0.000190609	0.00200862		0.016	19060.9	20086.1		0.016338	0.000624733	0.000619573		0.016338	6247.3	6195.7
0.0169013	0.00213791	0.00208754		0.0169	2137910	2087540		0.0169357	0.00190609	0.00200211		0.0169	19060.9	20021.1		0.0169	0.00061978	0.00060366		0.0169	6197.8	6036.6
0.0174647	0.00211784	0.00207036		0.0175	2117840	2070360		0.0174821	0.00189423	0.00199815		0.0175	18942.3	19981.5		0.01747	0.0006124	0.000595558		0.01747	6124	5955.58
0.0180281	0.0020986	0.00205279		0.018	2098600	2052790		0.0180284	0.00188671	0.00199408		0.018	18867.1	19940.8		0.01803	0.000600846	0.000587443		0.01803	6008.46	5874.43
0.0185915	0.00209771	0.00203484		0.0186	2097710	2034840		0.0185747	0.00188683	0.00198989		0.0186	18868.3	19898.9		0.01859	0.000592826	0.000578777		0.01859	5928.26	5787.77
0.0191548	0.00206059	0.00201653		0.0192	2060590	2016530		0.019121	0.00191964	0.00198558		0.0191	19196.4	19855.8		0.01915	0.000586245	0.000570126		0.01915	5862.45	5701.26
0.0197182	0.00204386	0.00199787		0.0197	2043860	1997870		0.0196673	0.00196576	0.00198116		0.0197	19657.6	19811.6		0.01972	0.000574892	0.000561476		0.01972	5748.92	5614.76
0.0202816	0.00201615	0.00197888		0.0203	2016150	1978880		0.0202136	0.00196102	0.00197662		0.0202	19610.2	19766.2		0.02028	0.000564325	0.00055281		0.02028	5643.25	5528.1
0.0208449	0.0019942	0.00195957		0.0208	1994200	1959570		0.0207599	0.00192156	0.00197197		0.0208	19215.6	19719.7		0.02084	0.000551685	0.00054416		0.02084	5516.85	5441.6
0.0214083	0.00197425	0.00193996		0.0214	1974250	1939960		0.0213062	0.00196028	0.00196721		0.0213	19602.8	19672.1		0.02141	0.00054329	0.000535333		0.02141	5432.9	5353.33
0.0219717	0.00193954	0.00192007		0.022	1939540	1920070		0.0218525	0.00190102	0.00196234		0.0219	19010.2	19623.4		0.02197	0.000536188	0.000526423		0.02197	5361.88	5264.23
0.0225351	0.00193084	0.0018999		0.0225	1930840	1899900		0.0223988	0.00192395	0.00195736		0.0224	19239.5	19573.6		0.02253	0.000530028	0.000517529		0.02253	5300.28	5175.29
0.0230984	0.00189931	0.00187949		0.0231	1899310	1879490		0.0229451	0.00194893	0.00195227		0.0229	19489.3	19522.7		0.0231	0.000513455	0.000508635		0.0231	5134.55	5086.35
0.0236618	0.00186958	0.00185884		0.0237	1869580	1858840		0.0234915	0.00196839	0.00194707		0.0235	19683.9	19470.7		0.02366	0.000502162	0.000499725		0.02366	5021.62	4997.25
0.0242252	0.00185016	0.00183797		0.0242	1850160	1837970		0.0240378	0.00195974	0.00194176		0.024	19597.4	19417.6		0.02423	0.000495185	0.000490848		0.02423	4951.85	4908.48
0.0247885	0.00182955	0.00181691		0.0248	1829550	1816910		0.0245841	0.00198663	0.00193635		0.0246	19866.3	19363.5		0.02479	0.000488329	0.000481981		0.02479	4883.29	4819.81
0.0253519	0.00180696	0.00179565		0.0254	1806960	1795650		0.0251304	0.00197723	0.00193083		0.0251	19772.3	19308.3		0.02535	0.000478452	0.000473131		0.02535	4784.52	4731.31
0.0259153	0.00178738	0.00177421		0.0259	1787380	1774210		0.0256767	0.00190007	0.00192521		0.0257	19000.7	19252.1		0.02592	0.000468124	0.00046428		0.02592	4681.24	4642.8
0.0264786	0.00176479	0.00175263		0.0265	1764790	1752630		0.026223	0.00190783	0.00191948		0.0262	19078.3	19194.8		0.02648	0.000459573	0.000455413		0.02648	4595.73	4554.13
0.027042	0.00174157	0.0017309		0.027	1741570	1730900		0.0267693	0.00189803	0.00191365		0.0268	18980.3	19136.5		0.02704	0.000450437	0.000446584		0.02704	4504.37	4465.84
0.0276054	0.00171942	0.00170904		0.0276	1719420	1709040		0.0273156	0.00191663	0.00190772		0.0273	19166.3	19077.2		0.02761	0.000440082	0.000438018		0.02761	4400.82	4380.18
0.0281687	0.0016985	0.00168707		0.0282	1698500	1687070		0.0278619	0.00190108	0.0019017		0.0279	19010.8	19017		0.02817	0.000429661	0.000429437		0.02817	4296.61	4294.37
0.0287321	0.00167755	0.001665		0.0287	1677550	1665000		0.0284082	0.0018864	0.00189557		0.0284	18864	18955.7		0.02873	0.000422193	0.000420871		0.02873	4221.93	4208.71
0.0292955	0.00165222	0.00164285		0.0293	1652220	1642850		0.0289545	0.0018754	0.00188934		0.029	18754	18893.4		0.0293	0.000414677	0.000412305		0.0293	4146.77	4123.05
0.0298588	0.00162054	0.00162064		0.0299	1620540	1620640		0.0295008	0.00188423	0.00188302		0.0295	18842.3	18830.2		0.02986	0.0004042	0.000403724		0.02986	4042	4037.24
0.0304222	0.00159708	0.00159836		0.0304	1597080	1598360		0.0300471	0.00186684	0.0018766		0.03	18668.4	18766		0.03042	0.000393403	0.00039551		0.03042	3934.03	3955.1
0.0309856	0.00157578	0.00157604		0.031	1575780	1576040		0.0305934	0.00184819	0.00187009		0.0306	18481.9	18700.9		0.03099	0.00038733	0.0003874		0.03099	3873.3	3874
0.0315489	0.00154817	0.00155371		0.0315	1548170	1553710		0.0311397	0.00186424	0.00186349		0.0311	18642.4	18634.9		0.03155	0.000378984	0.000379305		0.03155	3789.84	3793.05
0.0321123	0.00153562	0.00153136		0.0321	1535620	1531360		0.031686	0.00186396	0.00185679		0.0317	18639.6	18567.9		0.03211	0.000371375	0.000371209		0.03211	3713.75	3712.09
0.0326756	0.00151622	0.00150902		0.0327	1516220	1509020		0.0322323	0.00183523	0.00185001		0.0322	18352.3	18500.1		0.03268	0.000363426	0.0003631		0.03268	3634.26	3631
0.033239	0.00149432	0.0014867		0.0332	1494320	1486700		0.0327786	0.00183016	0.00184313		0.0328	18301.6	18431.3		0.03324	0.000354432	0.000355258		0.03324	3544.32	3552.58
0.0338024	0.00146647	0.00146441		0.0338	1466470	1464410		0.0333249	0.00184297	0.00183617		0.0333	18429.7	18361.7		0.0338	0.000346109	0.000347764		0.0338	3461.09	3477.64
0.0343657	0.0014436	0.00144218		0.0344	1443600	1442180		0.0338712	0.00184059	0.00182912		0.0339	18405.9	18291.2		0.03437	0.00033906	0.000340257		0.03437	3390.6	3402.57
0.0349291	0.00142049	0.00142		0.0349	1420490	1420000		0.0344175	0.0018363	0.00182198		0.0344	18363	18219.8		0.03493	0.000331671	0.000332763		0.03493	3316.71	3327.63
0.0354924	0.00140177	0.0013979		0.0355	1401770	1397900		0.0349638	0.00182601	0.00181476		0.035	18260.1	18147.6		0.03549	0.000325419	0.000325269		0.03549	3254.19	3252.69
0.0360558	0.00137813	0.00137588		0.0361	1378130	1375880		0.0355101	0.00180938	0.00180746		0.0355	18093.8	18074.6		0.03606	0.000315731	0.000317828		0.03606	3157.31	3178.28
0.0366192	0.00134767	0.00135395		0.0366	1347670	1353950		0.0360564	0.00178712	0.00180008		0.0361	17871.2	18000.8		0.03662	0.000306991	0.00031101		0.03662	3069.91	3110.1
0.0371825	0.00132806	0.00133214		0.0372	1328060	1332140		0.0366027	0.00175889	0.00179261		0.0366	17588.9	17926.1		0.03718	0.000299594	0.00030418		0.03718	2995.94	3041.8
0.0377459	0.00130432	0.00131045		0.0377	1304320	1310450		0.037149	0.00178305	0.00178507		0.0371	17830.5	17850.7		0.03775	0.00029411	0.000297363		0.03775	2941.1	2973.63
0.0383092	0.00128618	0.00128889		0.0383	1286180	1288890		0.0376953	0.00178793	0.00177745		0.0377	17879.3	17774.5		0.03831	0.000288417	0.000290545		0.03831	2884.17	2905.45
0.0388726	0.00126131	0.00126746		0.0389	1261310	1267460		0.0382415	0.00176989	0.00176976		0.0382	17698.9	17697.6		0.03887	0.000281525	0.000283715		0.03887	2815.25	2837.15
0.0394359	0.00124453	0.00124618		0.0394	1244530	1246180		0.0387878	0.00175257	0.00176199		0.0388	17525.7	17619.9		0.03944	0.000274438	0.000277441		0.03944	2744.38	2774.41
0.0399993	0.00121939	0.00122506		0.04	1219390	1225060		0.0393341	0.0017506	0.00175415		0.0393	17506	17541.5		0.04	0.000269113	0.000271327		0.04	2691.13	2713.27
0.0405626	0.00119753	0.00120411		0.0406	1197530	1204110		0.0398804	0.00174359	0.00174623		0.0399	17435.9	17462.3		0.04056	0.000264111	0.000265203		0.04056	2641.11	2652.03
0.041126	0.0011757	0.00118333		0.0411	1175700	1183330		0.0404267	0.00172762	0.00173825		0.0404	17276.2	17382.5		0.04113	0.0002595	0.000259089		0.04113	2595	2590.89
0.0416893	0.00115754	0.00116274		0.0417	1157540	1162740		0.040973	0.00168834	0.00173019		0.041	16883.4	17301.9		0.04169	0.000254524	0.000252976		0.04169	2545.24	2529.76
0.0422527	0.00113616	0.00114233		0.0423	1136160	1142330		0.0415193	0.00171292	0.00172207		0.0415	17129.2	17220.7		0.04225	0.000246482	0.000247161		0.04225	2464.82	2471.61
0.042816	0.0011132	0.00112214		0.0428	1113200	1122140		0.0420656	0.00169638	0.00171388		0.0421	16963.8	17138.8		0.04282	0.000240357	0.000241741		0.04282	2403.57	2417.41
0.0433794	0.00109766	0.00110215		0.0434	1097660	1102150		0.0426119	0.00168886	0.00170563		0.0426	16888.6	17056.3		0.04338	0.000234616	0.000236321		0.04338	2346.16	2363.21
0.0439427	0.00107611	0.00108238		0.0439	1076110	1082380		0.0431581	0.00168596	0.00169731		0.0432	16859.6	16973.1		0.04394	0.000228637	0.000230892		0.04394	2286.37	2308.92
0.0445061	0.0010542	0.00106283		0.0445	1054200	1062830		0.0437044	0.00166635	0.00168893		0.0437	16663.5	16889.3		0.04451	0.000224621	0.000225472		0.04451	2246.21	2254.72
0.0450694	0.00103949	0.00104351		0.0451	1039490	1043510		0.0442507	0.00168117	0.00168049		0.0443	16811.7	16804.9		0.04507	0.000220059	0.00022013		0.04507	2200.59	2201.3
0.0456328	0.00101587	0.00102442		0.0456	1015870	1024420		0.044797	0.00166096	0.001672		0.0448	16609.6	16720		0.04563	0.000215177	0.000215357		0.04563	2151.77	2153.57
0.0461961	0.000994585	0.00100558		0.0462	994585	1005580		0.0453433	0.00166046	0.00166344		0.0453	16604.6	16634.4		0.0462	0.000206908	0.000210592		0.0462	2069.08	2105.92
0.0467594	0.000978691	0.000986985		0.0468	978691	986985		0.0458896	0.00168165	0.00165483		0.0459	16816.5	16548.3		0.04676	0.000204157	0.000205827		0.04676	2041.57	2058.27
0.0473228	0.000963069	0.000968635		0.0473	963069	968635		0.0464358	0.00165883	0.00164617		0.0464	16588.3	16461.7		0.04732	0.000200174	0.000201054		0.04732	2001.74	2010.54
0.0478861	0.000943592	0.000950542		0.0479	943592	950542		0.0469821	0.00162857	0.00163745		0.047	16285.7	16374.5		0.04789	0.000195293	0.000196289		0.04789	1952.93	1962.89
0.0484495	0.000928121	0.000932702		0.0484	928121	932702		0.0475284	0.00163485	0.00162867		0.0475	16348.5	16286.7		0.04845	0.000191203	0.000192003		0.04845	1912.03	1920.03
0.0490128	0.000908704	0.000915125		0.049	908704	915125		0.0480747	0.00159307	0.00161985		0.0481	15930.7	16198.5		0.04901	0.000186122	0.000187833		0.04901	1861.22	1878.33
0.0495761	0.000890527	0.00089781		0.0496	890527	897810		0.048621	0.00158522	0.00161098		0.0486	15852.2	16109.8		0.04958	0.000181142	0.000183671		0.04958	1811.42	1836.71
0.0501395	0.000872622	0.000880757		0.0501	872622	880757		0.0491672	0.00157652	0.00160207		0.0492	15765.2	16020.7		0.05014	0.000178142	0.000179508		0.05014	1781.42	1795.08
0.0507028	0.000855653	0.000863973		0.0507	855653	863973		0.0497135	0.00159293	0.0015931		0.0497	15929.3	15931		0.0507	0.000175527	0.000175338		0.0507	1755.27	1753.38
0.0512661	0.000841305	0.000847458		0.0513	841305	847458		0.0502598	0.00156849	0.00158409		0.0503	15684.9	15840.9		0.05127	0.000170781	0.000171429		0.05127	1707.81	1714.29
0.0518295	0.000822819	0.00083121		0.0518	822819	831210		0.0508061	0.00154491	0.00157504		0.0508	15449.1	15750.4		0.05183	0.000166626	0.000167799		0.05183	1666.26	1677.99
0.0523928	0.000805868	0.000815235		0.0524	805868	815235		0.0513523	0.00151901	0.00156595		0.0514	15190.1	15659.5		0.05239	0.000162545	0.000164176		0.05239	1625.45	1641.76
0.0529561	0.000797014	0.000799532		0.053	797014	799532		0.0518986	0.00152457	0.00155682		0.0519	15245.7	15568.2		0.05296	0.00015939	0.000160553		0.05296	1593.9	1605.53
0.0535195	0.000785444	0.000784098		0.0535	785444	784098		0.0524449	0.00154555	0.00154765		0.0524	15455.5	15476.5		0.05352	0.000157041	0.00015693		0.05352	1570.41	1569.3
0.0540828	0.000766334	0.000768939		0.0541	766334	768939		0.0529911	0.00150746	0.00153844		0.053	15074.6	15384.4		0.05408	0.000152927	0.000153369		0.05408	1529.27	1533.69
0.0546461	0.000754747	0.000754051		0.0546	754747	754051		0.0535374	0.00150273	0.00152919		0.0535	15027.3	15291.9		0.05465	0.000149439	0.000150221		0.05465	1494.39	1502.21
0.0552095	0.000739955	0.000739433		0.0552	739955	739433		0.0540837	0.00150922	0.00151992		0.0541	15092.2	15199.2		0.05521	0.000147432	0.000147067		0.05521	1474.32	1470.67
0.0557728	0.000721475	0.000725089		0.0558	721475	725089		0.0546299	0.0014859	0.00151061		0.0546	14859	15106.1		0.05577	0.000143665	0.000143919		0.05577	1436.65	1439.19
0.0563361	0.000708574	0.000711014		0.0563	708574	711014		0.0551762	0.00146148	0.00150126		0.0552	14614.8	15012.6		0.05634	0.000140468	0.000140771		0.05634	1404.68	1407.71
0.0568994	0.000694482	0.000697208		0.0569	694482	697208		0.0557225	0.00147124	0.00149189		0.0557	14712.4	14918.9		0.0569	0.000136404	0.000137623		0.0569	1364.04	1376.23
0.0574628	0.000680594	0.000683668		0.0575	680594	683668		0.0562687	0.00146929	0.00148249		0.0563	14692.9	14824.9		0.05746	0.000133087	0.000134809		0.05746	1330.87	1348.09
0.0580261	0.000665251	0.000670395		0.058	665251	670395		0.056815	0.00145406	0.00147306		0.0568	14540.6	14730.6		0.05803	0.000131035	0.000132074		0.05803	1310.35	1320.74
0.0585894	0.000653247	0.000657388		0.0586	653247	657388		0.0573613	0.00145885	0.00146361		0.0574	14588.5	14636.1		0.05859	0.000128737	0.00012934		0.05859	1287.37	1293.4
0.0591527	0.000637435	0.000644643		0.0592	637435	644643		0.0579075	0.00144743	0.00145413		0.0579	14474.3	14541.3		0.05915	0.000126429	0.000126601		0.05915	1264.29	1266.01
0.059716	0.000623503	0.000632158		0.0597	623503	632158		0.0584538	0.0014302	0.00144463		0.0585	14302	14446.3		0.05972	0.000123785	0.000123867		0.05972	1237.85	1238.67
0.0602794	0.000617293	0.00061993		0.0603	617293	619930		0.059	0.00143903	0.00143511		0.059	14390.3	14351.1		0.06028	0.000120449	0.000121308		0.06028	1204.49	1213.08
0.0608427	0.000604548	0.000607958		0.0608	604548	607958		0.0595463	0.00142178	0.00142557		0.0595	14217.8	14255.7		0.06084	0.000118407	0.000118927		0.06084	1184.07	1189.27
0.061406	0.000593793	0.000596238		0.0614	593793	596238		0.0600926	0.00139711	0.00141601		0.0601	13971.1	14160.1		0.06141	0.000115957	0.00011655		0.06141	1159.57	1165.5
0.0619693	0.000586895	0.000584764		0.062	586895	584764		0.0606388	0.00141998	0.00140644		0.0606	14199.8	14064.4		0.06197	0.000113328	0.000114173		0.06197	1133.28	1141.73
0.0625326	0.000572323	0.000573532		0.0625	572323	573532		0.0611851	0.00139793	0.00139685		0.0612	13979.3	13968.5		0.06253	0.000110831	0.000111792		0.06253	1108.31	1117.92
0.0630959	0.000558788	0.000562538		0.0631	558788	562538		0.0617313	0.00139765	0.00138724		0.0617	13976.5	13872.4		0.0631	0.000108829	0.000109466		0.0631	1088.29	1094.66
0.0636592	0.000542317	0.000551778		0.0637	542317	551778		0.0622776	0.00137884	0.00137762		0.0623	13788.4	13776.2		0.06366	0.000107084	0.000107397		0.06366	1070.84	1073.97
0.0642226	0.000538755	0.000541245		0.0642	538755	541245		0.0628238	0.00135732	0.00136799		0.0628	13573.2	13679.9		0.06422	0.000105264	0.000105324		0.06422	1052.64	1053.24
0.0647859	0.000529497	0.000530941		0.0648	529497	530941		0.0633701	0.00133352	0.00135835		0.0634	13335.2	13583.5		0.06479	0.000103099	0.000103255		0.06479	1030.99	1032.55
0.0653492	0.000520285	0.000520857		0.0653	520285	520857		0.0639163	0.00133518	0.0013487		0.0639	13351.8	13487		0.06535	0.000101505	0.000101185		0.06535	1015.05	1011.85
0.0659125	0.000508422	0.000510992		0.0659	508422	510992		0.0644626	0.00133244	0.00133905		0.0645	13324.4	13390.5		0.06591	9.96834e-05	9.91162e-05		0.06591	996.83	991.16
0.0664758	0.000498726	0.00050134		0.0665	498726	501340		0.0650088	0.00132328	0.00132939		0.065	13232.8	13293.9		0.06648	9.76268e-05	9.72653e-05		0.06648	976.27	972.65
0.0670391	0.000488825	0.000491897		0.067	488825	491897		0.0655551	0.00130768	0.00131972		0.0656	13076.8	13197.2		0.06704	9.52814e-05	9.54599e-05		0.06704	952.81	954.6
0.0676024	0.000478656	0.00048266		0.0676	478656	482660		0.0661013	0.00130208	0.00131005		0.0661	13020.8	13100.5		0.0676	9.23738e-05	9.36544e-05		0.0676	923.74	936.54
0.0681657	0.000473305	0.000473625		0.0682	473305	473625		0.0666475	0.00128176	0.00130038		0.0666	12817.6	13003.8		0.06817	9.1175e-05	9.18458e-05		0.06817	911.75	918.46
0.068729	0.0004646	0.000464788		0.0687	464600	464788		0.0671938	0.00126652	0.0012907		0.0672	12665.2	12907		0.06873	9.01531e-05	9.00404e-05		0.06873	901.53	900.4
0.0692923	0.00045093	0.000456145		0.0693	450930	456145		0.06774	0.00126761	0.00128103		0.0677	12676.1	12810.3		0.06929	8.75536e-05	8.83508e-05		0.06929	875.54	883.51
0.0698556	0.000443122	0.000447693		0.0699	443122	447693		0.0682863	0.00126355	0.00127136		0.0683	12635.5	12713.6		0.06986	8.56203e-05	8.67677e-05		0.06986	856.2	867.68
0.0704189	0.000438844	0.000439428		0.0704	438844	439428		0.0688325	0.00125033	0.0012617		0.0688	12503.3	12617		0.07042	8.47097e-05	8.51874e-05		0.07042	847.1	851.87
0.0709822	0.000428763	0.000431344		0.071	428763	431344		0.0693787	0.0012463	0.00125203		0.0694	12463	12520.3		0.07098	8.35974e-05	8.3607e-05		0.07098	835.97	836.07
0.0715455	0.000418685	0.000423436		0.0715	418685	423436		0.069925	0.00122568	0.00124238		0.0699	12256.8	12423.8		0.07154	8.21029e-05	8.20267e-05		0.07154	821.03	820.27
0.0721087	0.00041325	0.000415701		0.0721	413250	415701		0.0704712	0.00121997	0.00123273		0.0705	12199.7	12327.3		0.07211	8.07958e-05	8.04797e-05		0.07211	807.96	804.8
0.072672	0.000408136	0.000408129		0.0727	408136	408129		0.0710174	0.00121686	0.00122309		0.071	12168.6	12230.9		0.07267	7.9089e-05	7.90904e-05		0.07267	790.89	790.9
0.0732353	0.000400965	0.000400717		0.0732	400965	400717		0.0715637	0.00119398	0.00121345		0.0716	11939.8	12134.5		0.07323	7.71434e-05	7.7701e-05		0.07323	771.43	777.01
0.0737986	0.000394975	0.000393461		0.0738	394975	393461		0.0721099	0.00119773	0.00120383		0.0721	11977.3	12038.3		0.0738	7.57016e-05	7.63091e-05		0.0738	757.02	763.09
0.0743619	0.00038375	0.000386356		0.0744	383750	386356		0.0726561	0.00117382	0.00119422		0.0727	11738.2	11942.2		0.07436	7.38504e-05	7.49197e-05		0.07436	738.5	749.2
0.0749252	0.00037586	0.000379397		0.0749	375860	379397		0.0732024	0.00117238	0.00118462		0.0732	11723.8	11846.2		0.07493	7.24893e-05	7.35304e-05		0.07493	724.89	735.3
0.0754885	0.00036954	0.00037258		0.0755	369540	372580		0.0737486	0.00118533	0.00117504		0.0737	11853.3	11750.4		0.07549	7.21231e-05	7.22772e-05		0.07549	721.23	722.77
0.0760517	0.00036452	0.000365901		0.0761	364520	365901		0.0742948	0.00115527	0.00116547		0.0743	11552.7	11654.7		0.07605	7.01665e-05	7.10482e-05		0.07605	701.67	710.48
0.076615	0.000356657	0.000359355		0.0766	356657	359355		0.074841	0.00115314	0.00115592		0.0748	11531.4	11559.2		0.07662	6.90079e-05	6.98193e-05		0.07662	690.08	698.19
0.0771783	0.000348732	0.000352939		0.0772	348732	352939		0.0753873	0.00113599	0.00114638		0.0754	11359.9	11463.8		0.07718	6.82714e-05	6.85904e-05		0.07718	682.71	685.9
0.0777416	0.000345098	0.000346649		0.0777	345098	346649		0.0759335	0.00112257	0.00113687		0.0759	11225.7	11368.7		0.07774	6.75798e-05	6.73593e-05		0.07774	675.8	673.59
0.0783048	0.000341182	0.000340481		0.0783	341182	340481		0.0764797	0.00111847	0.00112737		0.0765	11184.7	11273.7		0.0783	6.64665e-05	6.62026e-05		0.0783	664.67	662.03
0.0788681	0.000332747	0.000334432		0.0789	332747	334432		0.0770259	0.00111027	0.0011179		0.077	11102.7	11179		0.07887	6.54042e-05	6.51081e-05		0.07887	654.04	651.08
0.0794314	0.000326798	0.000328498		0.0794	326798	328498		0.0775721	0.00108903	0.00110844		0.0776	10890.3	11084.4		0.07943	6.44705e-05	6.40137e-05		0.07943	644.71	640.14
0.0799947	0.000321733	0.000322676		0.08	321733	322676		0.0781183	0.00106496	0.00109901		0.0781	10649.6	10990.1		0.07999	6.32976e-05	6.29173e-05		0.07999	632.98	629.17
0.0805579	0.000314616	0.000316964		0.0806	314616	316964		0.0786646	0.00106669	0.00108961		0.0787	10666.9	10896.1		0.08056	6.19785e-05	6.18228e-05		0.08056	619.79	618.23
0.0811212	0.000307699	0.000311356		0.0811	307699	311356		0.0792108	0.00109739	0.00108022		0.0792	10973.9	10802.2		0.08112	6.08302e-05	6.07517e-05		0.08112	608.3	607.52
0.0816845	0.000302941	0.000305849		0.0817	302941	305849		0.079757	0.00109479	0.00107087		0.0798	10947.9	10708.7		0.08168	5.9793e-05	5.97688e-05		0.08168	597.93	597.69
0.0822477	0.000298166	0.000300442		0.0822	298166	300442		0.0803032	0.00105701	0.00106154		0.0803	10570.1	10615.4		0.08225	5.86998e-05	5.87841e-05		0.08225	587	587.84
0.082811	0.000293004	0.000295128		0.0828	293004	295128		0.0808494	0.00103934	0.00105224		0.0808	10393.4	10522.4		0.08281	5.77871e-05	5.78012e-05		0.08281	577.87	578.01
0.0833743	0.00028738	0.000289905		0.0834	287380	289905		0.0813956	0.00103119	0.00104296		0.0814	10311.9	10429.6		0.08337	5.68242e-05	5.68182e-05		0.08337	568.24	568.18
0.0839375	0.000281224	0.000284772		0.0839	281224	284772		0.0819418	0.00102422	0.00103372		0.0819	10242.2	10337.2		0.08394	5.58781e-05	5.58353e-05		0.08394	558.78	558.35
0.0845008	0.000277263	0.000279723		0.0845	277263	279723		0.082488	0.00101747	0.00102451		0.0825	10174.7	10245.1		0.0845	5.48452e-05	5.49322e-05		0.0845	548.45	549.32
0.085064	0.000274544	0.000274758		0.0851	274544	274758		0.0830342	0.00100526	0.00101533		0.083	10052.6	10153.3		0.08506	5.38888e-05	5.40415e-05		0.08506	538.89	540.42
0.0856273	0.000270499	0.000269872		0.0856	270499	269872		0.0835804	0.00100307	0.00100618		0.0836	10030.7	10061.8		0.08563	5.31886e-05	5.31507e-05		0.08563	531.89	531.51
0.0861905	0.000266382	0.000265063		0.0862	266382	265063		0.0841266	0.00100157	0.000997067		0.0841	10015.7	9970.67		0.08619	5.23991e-05	5.22584e-05		0.08619	523.99	522.58
0.0867538	0.000260241	0.000260329		0.0868	260241	260329		0.0846728	0.000996117	0.000987986		0.0847	9961.17	9879.86		0.08675	5.16167e-05	5.13677e-05		0.08675	516.17	513.68
0.087317	0.000251187	0.000255668		0.0873	251187	255668		0.085219	0.000981705	0.000978941		0.0852	9817.05	9789.41		0.08732	5.06986e-05	5.05196e-05		0.08732	506.99	505.2
0.0878803	0.000249685	0.000251077		0.0879	249685	251077		0.0857652	0.000982125	0.000969932		0.0858	9821.25	9699.32		0.08788	4.98187e-05	4.97054e-05		0.08788	498.19	497.05
0.0884435	0.000247285	0.000246555		0.0884	247285	246555		0.0863114	0.000956496	0.000960959		0.0863	9564.96	9609.59		0.08844	4.88406e-05	4.88912e-05		0.08844	488.41	488.91
0.0890068	0.000245241	0.000242098		0.089	245241	242098		0.0868576	0.000953602	0.000952024		0.0869	9536.02	9520.24		0.08901	4.80576e-05	4.80755e-05		0.08901	480.58	480.76
0.08957	0.000239084	0.000237705		0.0896	239084	237705		0.0874038	0.000948472	0.000943127		0.0874	9484.72	9431.27		0.08957	4.73268e-05	4.72612e-05		0.08957	473.27	472.61
0.0901333	0.000233087	0.000233375		0.0901	233087	233375		0.08795	0.000947049	0.00093427		0.088	9470.49	9342.7		0.09013	4.6427e-05	4.64618e-05		0.09013	464.27	464.62
0.0906965	0.000229829	0.000229106		0.0907	229829	229106		0.0884962	0.000937787	0.000925452		0.0885	9377.87	9254.52		0.0907	4.5449e-05	4.57117e-05		0.0907	454.49	457.12
0.0912597	0.000225566	0.000224897		0.0913	225566	224897		0.0890423	0.000920527	0.000916676		0.089	9205.27	9166.76		0.09126	4.47013e-05	4.49602e-05		0.09126	447.01	449.6
0.091823	0.000222663	0.000220744		0.0918	222663	220744		0.0895885	0.000914739	0.00090794		0.0896	9147.39	9079.4		0.09182	4.39524e-05	4.42101e-05		0.09182	439.52	442.1
0.0923862	0.000218193	0.00021665		0.0924	218193	216650		0.0901347	0.000913344	0.000899245		0.0901	9133.44	8992.45		0.09239	4.33422e-05	4.34599e-05		0.09239	433.42	434.6
0.0929494	0.000213224	0.000212612		0.0929	213224	212612		0.0906809	0.000896015	0.000890593		0.0907	8960.15	8905.93		0.09295	4.27769e-05	4.27098e-05		0.09295	427.77	427.1
0.0935127	0.000209545	0.000208627		0.0935	209545	208627		0.0912271	0.000871262	0.000881984		0.0912	8712.62	8819.84		0.09351	4.20265e-05	4.20085e-05		0.09351	420.27	420.09
0.0940759	0.000205779	0.000204697		0.0941	205779	204697		0.0917732	0.00086799	0.000873421		0.0918	8679.9	8734.21		0.09408	4.13407e-05	4.13137e-05		0.09408	413.41	413.14
0.0946391	0.000199404	0.000200819		0.0946	199404	200819		0.0923194	0.000861441	0.000864901		0.0923	8614.41	8649.01		0.09464	4.06808e-05	4.06189e-05		0.09464	406.81	406.19
0.0952023	0.000194855	0.000196994		0.0952	194855	196994		0.0928656	0.000860048	0.000856426		0.0929	8600.48	8564.26		0.0952	3.99882e-05	3.99242e-05		0.0952	399.88	399.24
0.0957656	0.000192954	0.000193218		0.0958	192954	193218		0.0934118	0.000858126	0.000847996		0.0934	8581.26	8479.96		0.09577	3.92434e-05	3.92282e-05		0.09577	392.43	392.28
0.0963288	0.000187986	0.000189494		0.0963	187986	189494		0.0939579	0.000853016	0.000839615		0.094	8530.16	8396.15		0.09633	3.85366e-05	3.85618e-05		0.09633	385.37	385.62
0.096892	0.000183726	0.000185818		0.0969	183726	185818		0.0945041	0.000856167	0.000831278		0.0945	8561.67	8312.78		0.09689	3.77975e-05	3.79161e-05		0.09689	377.98	379.16
0.0974552	0.000179289	0.000182191		0.0975	179289	182191		0.0950503	0.000846078	0.00082299		0.0951	8460.78	8229.9		0.09745	3.72044e-05	3.72704e-05		0.09745	372.04	372.7
0.0980184	0.000178095	0.000178612		0.098	178095	178612		0.0955964	0.000830393	0.00081475		0.0956	8303.93	8147.5		0.09802	3.65987e-05	3.66247e-05		0.09802	365.99	366.25
0.0985817	0.000175572	0.000175079		0.0986	175572	175079		0.0961426	0.000817112	0.000806558		0.0961	8171.12	8065.58		0.09858	3.59326e-05	3.59778e-05		0.09858	359.33	359.78
0.0991449	0.000173566	0.000171593		0.0991	173566	171593		0.0966888	0.000799895	0.000798415		0.0967	7998.95	7984.15		0.09914	3.52125e-05	3.53435e-05		0.09914	352.13	353.44
0.0997081	0.000169418	0.000168152		0.0997	169418	168152		0.0972349	0.000800969	0.000790322		0.0972	8009.69	7903.22		0.09971	3.4692e-05	3.47429e-05		0.09971	346.92	347.43
0.100271	0.000167914	0.000164759		0.1	167914	164759		0.0977811	0.000775194	0.000782279		0.0978	7751.94	7822.79		0.10027	3.41693e-05	3.41433e-05		0.10027	341.69	341.43
0.100834	0.000162901	0.00016141		0.101	162901	161410		0.0983272	0.000776891	0.000774286		0.0983	7768.91	7742.86		0.10083	3.34385e-05	3.35459e-05		0.10083	334.39	335.46
0.101398	0.00015851	0.0001581		0.101	158510	158100		0.0988734	0.000773519	0.000766343		0.0989	7735.19	7663.43		0.1014	3.29134e-05	3.29378e-05		0.1014	329.13	329.38
0.101961	0.000156541	0.000154841		0.102	156541	154841		0.0994195	0.000737751	0.000758453		0.0994	7377.51	7584.53		0.10196	3.24711e-05	3.23404e-05		0.10196	324.71	323.4
0.102524	0.000154644	0.000151627		0.103	154644	151627		0.0999657	0.00072658	0.000750613		0.1	7265.8	7506.13		0.10252	3.18992e-05	3.17822e-05		0.10252	318.99	317.82
0.103087	0.000152255	0.000148459		0.103	152255	148459		0.100512	0.000722167	0.000742823		0.101	7221.67	7428.23		0.10309	3.12374e-05	3.12173e-05		0.10309	312.37	312.17
0.10365	0.000148527	0.000145335		0.104	148527	145335		0.101058	0.000743217	0.000735089		0.101	7432.17	7350.89		0.10365	3.05972e-05	3.06623e-05		0.10365	305.97	306.62
0.104214	0.00014322	0.000142252		0.104	143220	142252		0.101604	0.000749711	0.000727408		0.102	7497.11	7274.08		0.10421	3.00854e-05	3.01074e-05		0.10421	300.85	301.07
0.104777	0.000138958	0.000139219		0.105	138958	139219		0.10215	0.000741035	0.000719781		0.102	7410.35	7197.81		0.10478	2.94777e-05	2.95425e-05		0.10478	294.78	295.43
0.10534	0.000137621	0.000136231		0.105	137621	136231		0.102696	0.000714682	0.000712206		0.103	7146.82	7122.06		0.10534	2.89926e-05	2.90122e-05		0.10534	289.93	290.12
0.105903	0.000134734	0.000133288		0.106	134734	133288		0.103243	0.000701914	0.000704671		0.103	7019.14	7046.71		0.1059	2.84805e-05	2.84981e-05		0.1059	284.81	284.98
0.106466	0.000132525	0.00013039		0.106	132525	130390		0.103789	0.000717327	0.000697204		0.104	7173.27	6972.04		0.10647	2.79331e-05	2.7975e-05		0.10647	279.33	279.75
0.10703	0.000132395	0.000127532		0.107	132395	127532		0.104335	0.000695335	0.00068979		0.104	6953.35	6897.9		0.10703	2.74859e-05	2.74609e-05		0.10703	274.86	274.61
0.107593	0.000127094	0.000124724		0.108	127094	124724		0.104881	0.000685242	0.000682432		0.105	6852.42	6824.32		0.10759	2.69358e-05	2.69469e-05		0.10759	269.36	269.47
0.108156	0.000123731	0.00012196		0.108	123731	121960		0.105427	0.000684697	0.000675127		0.105	6846.97	6751.27		0.10816	2.64738e-05	2.64349e-05		0.10816	264.74	264.35
0.108719	0.000121556	0.000119241		0.109	121556	119241		0.105973	0.000694581	0.000667878		0.106	6945.81	6678.78		0.10872	2.59514e-05	2.59609e-05		0.10872	259.51	259.61
0.109282	0.000121845	0.000116565		0.109	121845	116565		0.106519	0.000684054	0.000660684		0.107	6840.54	6606.84		0.10928	2.55014e-05	2.5487e-05		0.10928	255.01	254.87
0.109846	0.000117291	0.000113929		0.11	117291	113929		0.107065	0.000660459	0.000653544		0.107	6604.59	6535.44		0.10985	2.50895e-05	2.50045e-05		0.10985	250.9	250.05
0.110409	0.000114022	0.000111342		0.11	114022	111342		0.107612	0.000654404	0.000646448		0.108	6544.04	6464.48		0.11041	2.44609e-05	2.45305e-05		0.11041	244.61	245.31
0.110972	0.000111603	0.000108799		0.111	111603	108799		0.108158	0.000650553	0.000639419		0.108	6505.53	6394.19		0.11097	2.3993e-05	2.40565e-05		0.11097	239.93	240.57
0.111535	0.000107379	0.000106299		0.112	107379	106299		0.108704	0.000644823	0.000632447		0.109	6448.23	6324.47		0.11153	2.36747e-05	2.36193e-05		0.11153	236.75	236.19
0.112098	0.000106406	0.000103845		0.112	106406	103845		0.10925	0.00064252	0.00062553		0.109	6425.2	6255.3		0.1121	2.34129e-05	2.31767e-05		0.1121	234.13	231.77
0.112661	0.00010462	0.000101435		0.113	104620	101435		0.109796	0.000637702	0.000618669		0.11	6377.02	6186.69		0.11266	2.28095e-05	2.27418e-05		0.11266	228.1	227.42
0.113225	0.000101158	9.90655e-05		0.113	101158	99065.5		0.110342	0.000625932	0.000611864		0.11	6259.32	6118.64		0.11323	2.23263e-05	2.22992e-05		0.11323	223.26	222.99
0.113788	0.000100539	9.67452e-05		0.114	100539	96745.2		0.110888	0.000631192	0.000605115		0.111	6311.92	6051.15		0.11379	2.18856e-05	2.18643e-05		0.11379	218.86	218.64
0.114351	9.88709e-05	9.44697e-05		0.114	98870.9	94469.7		0.111434	0.000613117	0.000598422		0.111	6131.17	5984.22		0.11435	2.14247e-05	2.1453e-05		0.11435	214.25	214.53
0.114914	9.54604e-05	9.2239e-05		0.115	95460.4	92239		0.111981	0.000597144	0.000591774		0.112	5971.44	5917.74		0.11491	2.11286e-05	2.10562e-05		0.11491	211.29	210.56
0.115477	9.35518e-05	9.0053e-05		0.115	93551.8	90053		0.112527	0.000597136	0.000585193		0.113	5971.36	5851.93		0.11548	2.08325e-05	2.06523e-05		0.11548	208.33	206.52
0.11604	8.92564e-05	8.79115e-05		0.116	89256.4	87911.5		0.113073	0.000582879	0.000578669		0.113	5828.79	5786.69		0.11604	2.02851e-05	2.02555e-05		0.11604	202.85	202.56
0.116603	9.05218e-05	8.58143e-05		0.117	90521.8	85814.3		0.113619	0.000579827	0.000572202		0.114	5798.27	5722.02		0.1166	1.98916e-05	1.98587e-05		0.1166	198.92	198.59
0.117167	8.66283e-05	8.37576e-05		0.117	86628.3	83757.6		0.114165	0.0005729	0.000565791		0.114	5729	5657.91		0.11717	1.95434e-05	1.94657e-05		0.11717	195.43	194.66
0.11773	8.12671e-05	8.17483e-05		0.118	81267.1	81748.3		0.114711	0.000574876	0.000559436		0.115	5748.76	5594.36		0.11773	1.9124e-05	1.91056e-05		0.11773	191.24	191.06
0.118293	8.04756e-05	7.97825e-05		0.118	80475.6	79782.5		0.115257	0.000581421	0.000553137		0.115	5814.21	5531.37		0.11829	1.88704e-05	1.87454e-05		0.11829	188.7	187.45
0.118856	8.02106e-05	7.78598e-05		0.119	80210.6	77859.8		0.115803	0.000562772	0.000546895		0.116	5627.72	5468.95		0.11886	1.84485e-05	1.83789e-05		0.11886	184.49	183.79
0.119419	7.8376e-05	7.59798e-05		0.119	78376	75979.8		0.116349	0.000544895	0.000540709		0.116	5448.95	5407.09		0.11942	1.80213e-05	1.80187e-05		0.11942	180.21	180.19
0.119982	7.57326e-05	7.41421e-05		0.12	75732.6	74142.1		0.116895	0.000541439	0.000534579		0.117	5414.39	5345.79		0.11998	1.77787e-05	1.76586e-05		0.11998	177.79	176.59
0.120545	7.39003e-05	7.23463e-05		0.121	73900.3	72346.3		0.117441	0.000545161	0.000528505		0.117	5451.61	5285.05		0.12054	1.73729e-05	1.73319e-05		0.12054	173.73	173.32
0.121109	7.3019e-05	7.0589e-05		0.121	73019	70589		0.117988	0.000542557	0.000522476		0.118	5425.57	5224.76		0.12111	1.69985e-05	1.7001e-05		0.12111	169.99	170.01
0.121672	7.23508e-05	6.88764e-05		0.122	72350.8	68876.4		0.118534	0.000537419	0.000516515		0.119	5374.19	5165.15		0.12167	1.66085e-05	1.66759e-05		0.12167	166.09	166.76
0.122235	7.13457e-05	6.7205e-05		0.122	71345.7	67205		0.11908	0.000538827	0.000510609		0.119	5388.27	5106.09		0.12223	1.6396e-05	1.63507e-05		0.12223	163.96	163.51
0.122798	6.68158e-05	6.55744e-05		0.123	66815.8	65574.4		0.119626	0.000529611	0.000504759		0.12	5296.11	5047.59		0.1228	1.60715e-05	1.60198e-05		0.1228	160.72	160.2
0.123361	6.69279e-05	6.39843e-05		0.123	66927.9	63984.3		0.120172	0.000511113	0.000498965		0.12	5111.13	4989.65		0.12336	1.57638e-05	1.57157e-05		0.12336	157.64	157.16
0.123924	6.72741e-05	6.24343e-05		0.124	67274.1	62434.3		0.120718	0.000499331	0.000493226		0.121	4993.31	4932.26		0.12392	1.54573e-05	1.54236e-05		0.12392	154.57	154.24
0.124487	6.58252e-05	6.0924e-05		0.124	65825.2	60924		0.121264	0.000510985	0.000487542		0.121	5109.85	4875.42		0.12449	1.51418e-05	1.51264e-05		0.12449	151.42	151.26
0.12505	6.20703e-05	5.94529e-05		0.125	62070.3	59452.9		0.12181	0.000500778	0.000481914		0.122	5007.78	4819.14		0.12505	1.47726e-05	1.48344e-05		0.12505	147.73	148.34
0.125613	6.26643e-05	5.80206e-05		0.126	62664.3	58020.6		0.122356	0.000486931	0.00047634		0.122	4869.31	4763.4		0.12561	1.45147e-05	1.45423e-05		0.12561	145.15	145.42
0.126177	5.86122e-05	5.6624e-05		0.126	58612.2	56624		0.122902	0.00049471	0.000470821		0.123	4947.1	4708.21		0.12618	1.42869e-05	1.42548e-05		0.12618	142.87	142.55
0.12674	5.65979e-05	5.52675e-05		0.127	56597.9	55267.5		0.123448	0.000476957	0.000465358		0.123	4769.57	4653.58		0.12674	1.38439e-05	1.39937e-05		0.12674	138.44	139.94
0.127303	5.75333e-05	5.39482e-05		0.127	57533.3	53948.2		0.123994	0.000469821	0.000459948		0.124	4698.21	4599.48		0.1273	1.37048e-05	1.37325e-05		0.1273	137.05	137.33
0.127866	5.62978e-05	5.26654e-05		0.128	56297.8	52665.4		0.12454	0.000466395	0.000454593		0.125	4663.95	4545.93		0.12787	1.36484e-05	1.34667e-05		0.12787	136.48	134.67
0.128429	5.58076e-05	5.14186e-05		0.128	55807.6	51418.6		0.125086	0.00046343	0.000449292		0.125	4634.3	4492.92		0.12843	1.33957e-05	1.32056e-05		0.12843	133.96	132.06
0.128992	5.25539e-05	5.0207e-05		0.129	52553.9	50207		0.125633	0.000462569	0.000444035		0.126	4625.69	4440.35		0.12899	1.30692e-05	1.29445e-05		0.12899	130.69	129.45
0.129555	5.28943e-05	4.90303e-05		0.13	52894.3	49030.3		0.126179	0.000462984	0.000438841		0.126	4629.84	4388.41		0.12956	1.28151e-05	1.2707e-05		0.12956	128.15	127.07
0.130118	5.10232e-05	4.78876e-05		0.13	51023.2	47887.6		0.126725	0.00045223	0.000433701		0.127	4522.3	4337.01		0.13012	1.25416e-05	1.24743e-05		0.13012	125.42	124.74
0.130681	4.88228e-05	4.67783e-05		0.131	48822.8	46778.3		0.127271	0.000442572	0.000428614		0.127	4425.72	4286.14		0.13068	1.23201e-05	1.22417e-05		0.13068	123.2	122.42
0.131244	4.91644e-05	4.57017e-05		0.131	49164.4	45701.7		0.127817	0.000435276	0.000423579		0.128	4352.76	4235.79		0.13124	1.20345e-05	1.2009e-05		0.13124	120.35	120.09
0.131808	4.62178e-05	4.4655e-05		0.132	46217.8	44655		0.128363	0.000428706	0.000418598		0.128	4287.06	4185.98		0.13181	1.18733e-05	1.17723e-05		0.13181	118.73	117.72
0.132371	4.36823e-05	4.36413e-05		0.132	43682.3	43641.3		0.128909	0.000414503	0.000413668		0.129	4145.03	4136.68		0.13237	1.15507e-05	1.15566e-05		0.13237	115.51	115.57
0.132934	4.47832e-05	4.26579e-05		0.133	44783.2	42657.9		0.129455	0.000416505	0.000408791		0.129	4165.05	4087.91		0.13293	1.12387e-05	1.135e-05		0.13293	112.39	113.5
0.133497	4.5062e-05	4.1704e-05		0.133	45062	41704		0.130001	0.000420509	0.000403966		0.13	4205.09	4039.66		0.1335	1.10498e-05	1.11397e-05		0.1335	110.5	111.4
0.13406	4.40628e-05	4.07788e-05		0.134	44062.8	40778.8		0.130547	0.000427547	0.000399192		0.131	4275.47	3991.92		0.13406	1.08501e-05	1.09331e-05		0.13406	108.5	109.33
0.134623	4.24359e-05	3.98817e-05		0.135	42435.9	39881.7		0.131093	0.000407413	0.000394469		0.131	4074.13	3944.69		0.13462	1.06748e-05	1.07266e-05		0.13462	106.75	107.27
0.135186	4.34193e-05	3.90119e-05		0.135	43419.3	39011.9		0.131639	0.000404285	0.000389798		0.132	4042.85	3897.98		0.13519	1.05718e-05	1.05241e-05		0.13519	105.72	105.24
0.135749	4.20916e-05	3.81688e-05		0.136	42091.6	38168.8		0.132185	0.000399357	0.000385176		0.132	3993.57	3851.76		0.13575	1.03266e-05	1.0341e-05		0.13575	103.27	103.41
0.136312	3.98425e-05	3.73516e-05		0.136	39842.5	37351.6		0.132731	0.000395107	0.000380606		0.133	3951.07	3806.06		0.13631	9.92675e-06	1.01579e-05		0.13631	99.27	101.58
0.136875	3.75523e-05	3.65598e-05		0.137	37552.3	36559.8		0.133277	0.000381133	0.000376085		0.133	3811.33	3760.85		0.13687	9.74055e-06	9.97476e-06		0.13687	97.41	99.75
0.137438	3.71225e-05	3.57925e-05		0.137	37122.5	35792.5		0.133823	0.00039763	0.000371613		0.134	3976.3	3716.13		0.13744	9.55775e-06	9.78839e-06		0.13744	95.58	97.88
0.138001	3.63669e-05	3.50493e-05		0.138	36366.9	35049.3		0.134369	0.000387201	0.000367191		0.134	3872.01	3671.91		0.138	9.43345e-06	9.60529e-06		0.138	94.33	96.05
0.138564	3.67882e-05	3.43295e-05		0.139	36788.2	34329.5		0.134915	0.000372575	0.000362818		0.135	3725.75	3628.18		0.13856	9.32685e-06	9.44291e-06		0.13856	93.27	94.43
0.139127	3.44221e-05	3.36325e-05		0.139	34422.1	33632.5		0.135461	0.000367113	0.000358494		0.135	3671.13	3584.94		0.13913	9.08095e-06	9.2778e-06		0.13913	90.81	92.78
0.13969	3.40242e-05	3.29577e-05		0.14	34024.2	32957.7		0.136007	0.000367493	0.000354217		0.136	3674.93	3542.17		0.13969	9.00665e-06	9.1156e-06		0.13969	90.07	91.16
0.140253	3.42281e-05	3.23044e-05		0.14	34228.1	32304.4		0.136553	0.000365863	0.000349989		0.137	3658.63	3499.89		0.14025	8.89635e-06	8.95339e-06		0.14025	88.96	89.53
0.140816	3.29729e-05	3.16721e-05		0.141	32972.9	31672.1		0.137099	0.000360351	0.000345808		0.137	3603.51	3458.08		0.14082	8.73039e-06	8.78828e-06		0.14082	87.3	87.88
0.14138	3.25864e-05	3.10588e-05		0.141	32586.4	31058.8		0.137645	0.000356248	0.000341674		0.138	3562.48	3416.74		0.14138	8.5365e-06	8.63841e-06		0.14138	85.37	86.38
0.141943	3.00412e-05	3.04658e-05		0.142	30041.2	30465.8		0.138191	0.000359273	0.000337588		0.138	3592.73	3375.88		0.14194	8.44279e-06	8.49462e-06		0.14194	84.43	84.95
0.142506	3.07853e-05	2.98912e-05		0.143	30785.3	29891.2		0.138737	0.000341531	0.000333547		0.139	3415.31	3335.47		0.14251	8.29131e-06	8.34826e-06		0.14251	82.91	83.48
0.143069	3.14585e-05	2.93342e-05		0.143	31458.5	29334.2		0.139283	0.000328126	0.000329553		0.139	3281.26	3295.53		0.14307	8.19896e-06	8.20447e-06		0.14307	81.99	82.04
0.143632	3.00048e-05	2.87942e-05		0.144	30004.8	28794.2		0.139829	0.000323787	0.000325605		0.14	3237.87	3256.05		0.14363	8.01855e-06	8.06067e-06		0.14363	80.19	80.61
0.144195	2.95413e-05	2.82704e-05		0.144	29541.3	28270.4		0.140375	0.00032657	0.000321702		0.14	3265.7	3217.02		0.14419	7.85362e-06	7.92218e-06		0.14419	78.54	79.22
0.144758	2.64941e-05	2.77622e-05		0.145	26494.1	27762.2		0.140921	0.000331468	0.000317844		0.141	3314.68	3178.44		0.14476	7.71874e-06	7.79211e-06		0.14476	77.19	77.92
0.145321	2.8418e-05	2.72689e-05		0.145	28418	27268.9		0.141467	0.000336296	0.00031403		0.141	3362.96	3140.3		0.14532	7.70043e-06	7.66433e-06		0.14532	77	76.64
0.145884	2.88465e-05	2.679e-05		0.146	28846.5	26790		0.142013	0.000319769	0.000310261		0.142	3197.69	3102.61		0.14588	7.585e-06	7.53655e-06		0.14588	75.85	75.37
0.146447	2.66605e-05	2.63248e-05		0.146	26660.5	26324.8		0.142559	0.000321591	0.000306536		0.143	3215.91	3065.36		0.14645	7.44654e-06	7.40648e-06		0.14645	74.47	74.06
0.14701	2.63899e-05	2.58728e-05		0.147	26389.9	25872.8		0.143105	0.000316453	0.000302854		0.143	3164.53	3028.54		0.14701	7.2899e-06	7.27882e-06		0.14701	72.9	72.79
0.147573	2.55699e-05	2.54335e-05		0.148	25569.9	25433.5		0.143651	0.000311937	0.000299215		0.144	3119.37	2992.15		0.14757	7.18452e-06	7.16485e-06		0.14757	71.85	71.65
0.148136	2.64416e-05	2.50064e-05		0.148	26441.6	25006.4		0.144197	0.000306845	0.000295619		0.144	3068.45	2956.19		0.14814	6.89291e-06	7.04883e-06		0.14814	68.93	70.49
0.148699	2.49004e-05	2.4591e-05		0.149	24900.4	24591		0.144743	0.000308889	0.000292065		0.145	3088.89	2920.65		0.1487	6.85592e-06	6.93485e-06		0.1487	68.56	69.35
0.149262	2.71046e-05	2.41868e-05		0.149	27104.6	24186.8		0.145289	0.000297511	0.000288553		0.145	2975.11	2885.53		0.14926	6.78969e-06	6.82087e-06		0.14926	67.9	68.21
0.149825	2.7782e-05	2.37935e-05		0.15	27782	23793.5		0.145835	0.000300216	0.000285082		0.146	3002.16	2850.82		0.14983	6.63981e-06	6.70485e-06		0.14983	66.4	67.05
0.150388	2.51122e-05	2.34104e-05		0.15	25112.2	23410.4		0.146381	0.000297055	0.000281652		0.146	2970.55	2816.52		0.15039	6.52254e-06	6.59896e-06		0.15039	65.23	65.99
0.150951	2.44056e-05	2.30373e-05		0.151	24405.6	23037.3		0.146927	0.00029463	0.000278263		0.147	2946.3	2782.63		0.15095	6.42925e-06	6.49674e-06		0.15095	64.29	64.97
0.151514	2.18778e-05	2.26736e-05		0.152	21877.8	22673.6		0.147473	0.000284036	0.000274914		0.147	2840.36	2749.14		0.15151	6.30081e-06	6.39452e-06		0.15151	63.01	63.95
0.152077	2.18217e-05	2.23187e-05		0.152	21821.7	22318.7		0.148019	0.000275203	0.000271605		0.148	2752.03	2716.05		0.15208	6.23915e-06	6.29047e-06		0.15208	62.39	62.9
0.15264	2.11779e-05	2.19724e-05		0.153	21177.9	21972.4		0.148565	0.000280198	0.000268335		0.149	2801.98	2683.35		0.15264	6.06856e-06	6.18825e-06		0.15264	60.69	61.88
0.153203	2.21225e-05	2.16342e-05		0.153	22122.5	21634.2		0.149111	0.000269036	0.000265104		0.149	2690.36	2651.04		0.1532	6.04325e-06	6.08952e-06		0.1532	60.43	60.9
0.153766	2.29744e-05	2.13036e-05		0.154	22974.4	21303.6		0.149657	0.000263878	0.000261912		0.15	2638.78	2619.12		0.15377	5.94438e-06	5.99567e-06		0.15377	59.44	59.96
0.154329	2.31048e-05	2.09802e-05		0.154	23104.8	20980.2		0.150203	0.000275495	0.000258759		0.15	2754.95	2587.59		0.15433	5.80202e-06	5.90347e-06		0.15433	58.02	59.03
0.154892	2.08249e-05	2.06638e-05		0.155	20824.9	20663.8		0.150748	0.000274339	0.000255648		0.151	2743.39	2556.48		0.15489	5.65986e-06	5.81127e-06		0.15489	56.6	58.11
0.155455	1.8703e-05	2.03539e-05		0.155	18703	20353.9		0.151294	0.000261619	0.00025257		0.151	2616.19	2525.7		0.15546	5.71732e-06	5.71743e-06		0.15546	57.17	57.17
0.156018	2.03558e-05	2.00503e-05		0.156	20355.8	20050.3		0.15184	0.000251755	0.000249529		0.152	2517.55	2495.29		0.15602	5.61484e-06	5.62545e-06		0.15602	56.15	56.25
0.15658	2.07253e-05	1.9753e-05		0.157	20725.3	19753		0.152386	0.000256798	0.000246524		0.152	2567.98	2465.24		0.15658	5.52146e-06	5.5417e-06		0.15658	55.21	55.42
0.157143	2.20176e-05	1.94608e-05		0.157	22017.6	19460.8		0.152932	0.000248417	0.000243555		0.153	2484.17	2435.55		0.15714	5.44201e-06	5.45795e-06		0.15714	54.42	54.58
0.157706	1.78371e-05	1.91739e-05		0.158	17837.1	19173.9		0.153478	0.000243639	0.000240622		0.153	2436.39	2406.22		0.15771	5.36822e-06	5.37271e-06		0.15771	53.68	53.73
0.158269	1.7185e-05	1.88919e-05		0.158	17185	18891.9		0.154024	0.000253533	0.000237725		0.154	2535.33	2377.25		0.15827	5.29087e-06	5.28896e-06		0.15827	52.91	52.89
0.158832	1.56151e-05	1.86147e-05		0.159	15615.1	18614.7		0.15457	0.000237525	0.000234863		0.155	2375.25	2348.63		0.15883	5.12612e-06	5.20521e-06		0.15883	51.26	52.05
0.159395	1.69406e-05	1.8342e-05		0.159	16940.6	18342		0.155116	0.000243375	0.000232035		0.155	2433.75	2320.35		0.1594	5.04222e-06	5.12509e-06		0.1594	50.42	51.25
0.159958	1.78945e-05	1.80735e-05		0.16	17894.5	18073.5		0.155662	0.000229257	0.000229241		0.156	2292.57	2292.41		0.15996	4.94822e-06	5.04862e-06		0.15996	49.48	50.49
0.160521	1.73004e-05	1.7809e-05		0.161	17300.4	17809		0.156208	0.000230261	0.000226481		0.156	2302.61	2264.81		0.16052	4.96326e-06	4.97214e-06		0.16052	49.63	49.72
0.161084	1.8305e-05	1.75483e-05		0.161	18305	17548.3		0.156754	0.000228999	0.000223755		0.157	2289.99	2237.55		0.16108	4.92344e-06	4.89566e-06		0.16108	49.23	48.96
0.161647	1.69299e-05	1.72914e-05		0.162	16929.9	17291.4		0.1573	0.000227193	0.000221061		0.157	2271.93	2210.61		0.16165	4.89407e-06	4.81781e-06		0.16165	48.94	48.18
0.16221	1.54326e-05	1.70381e-05		0.162	15432.6	17038.1		0.157845	0.000230422	0.000218405		0.158	2304.22	2184.05		0.16221	4.7788e-06	4.74361e-06		0.16221	47.79	47.44
0.162773	1.86135e-05	1.67882e-05		0.163	18613.5	16788.2		0.158391	0.000219762	0.000215777		0.158	2197.62	2157.77		0.16277	4.6849e-06	4.67337e-06		0.16277	46.85	46.73
0.163336	1.77125e-05	1.65417e-05		0.163	17712.5	16541.7		0.158937	0.000217232	0.00021318		0.159	2172.32	2131.8		0.16334	4.5264e-06	4.60187e-06		0.16334	45.26	46.02
0.163899	1.58386e-05	1.62984e-05		0.164	15838.6	16298.4		0.159483	0.000214033	0.000210615		0.159	2140.33	2106.15		0.1639	4.39046e-06	4.53163e-06		0.1639	43.9	45.32
0.164462	1.34416e-05	1.60582e-05		0.164	13441.6	16058.2		0.160029	0.000220353	0.000208081		0.16	2203.53	2080.81		0.16446	4.34119e-06	4.46139e-06		0.16446	43.41	44.61
0.165025	1.32033e-05	1.58211e-05		0.165	13203.3	15821.1		0.160575	0.000215648	0.000205577		0.161	2156.48	2055.77		0.16503	4.25941e-06	4.39013e-06		0.16503	42.59	43.9
0.165587	1.46642e-05	1.55873e-05		0.166	14664.2	15587.3		0.161121	0.000200123	0.000203104		0.161	2001.23	2031.04		0.16559	4.13003e-06	4.32539e-06		0.16559	41.3	43.25
0.16615	1.44203e-05	1.5356e-05		0.166	14420.3	15356		0.161667	0.000194145	0.000200661		0.162	1941.45	2006.61		0.16615	4.08699e-06	4.26065e-06		0.16615	40.87	42.61
0.166713	1.43681e-05	1.51274e-05		0.167	14368.1	15127.4		0.162213	0.000191548	0.000198248		0.162	1915.48	1982.48		0.16671	4.11705e-06	4.19591e-06		0.16671	41.17	41.96
0.167276	1.30298e-05	1.49014e-05		0.167	13029.8	14901.4		0.162758	0.000187784	0.000195868		0.163	1877.84	1958.68		0.16728	4.0512e-06	4.13001e-06		0.16728	40.51	41.3
0.167839	1.34325e-05	1.46781e-05		0.168	13432.5	14678.1		0.163304	0.000183949	0.000193513		0.163	1839.49	1935.13		0.16784	4.10901e-06	4.06527e-06		0.16784	41.09	40.65
0.168402	1.18215e-05	1.44572e-05		0.168	11821.5	14457.2		0.16385	0.000181544	0.000191186		0.164	1815.44	1911.86		0.1684	4.02392e-06	4.00398e-06		0.1684	40.24	40.04
0.168965	1.25294e-05	1.42388e-05		0.169	12529.4	14238.8		0.164396	0.000186811	0.000188888		0.164	1868.11	1888.88		0.16897	3.94028e-06	3.94309e-06		0.16897	39.4	39.43
0.169528	1.21687e-05	1.40227e-05		0.17	12168.7	14022.7		0.164942	0.000179874	0.000186617		0.165	1798.74	1866.17		0.16953	3.83904e-06	3.88326e-06		0.16953	38.39	38.83
0.170091	1.33448e-05	1.38089e-05		0.17	13344.8	13808.9		0.165488	0.000175965	0.000184373		0.165	1759.65	1843.73		0.17009	3.74442e-06	3.82343e-06		0.17009	37.44	38.23
0.170654	1.44176e-05	1.35974e-05		0.171	14417.6	13597.4		0.166034	0.000170113	0.000182157		0.166	1701.13	1821.57		0.17065	3.69247e-06	3.7636e-06		0.17065	36.92	37.64
0.171216	1.36422e-05	1.33885e-05		0.171	13642.2	13388.5		0.166579	0.000163571	0.000179971		0.167	1635.71	1799.71		0.17122	3.68482e-06	3.70442e-06		0.17122	36.85	37.04
0.171779	1.31666e-05	1.31815e-05		0.172	13166.6	13181.5		0.167125	0.000172127	0.000177808		0.167	1721.27	1778.08		0.17178	3.67804e-06	3.64907e-06		0.17178	36.78	36.49
0.172342	1.13003e-05	1.29769e-05		0.172	11300.3	12976.9		0.167671	0.000177578	0.000175671		0.168	1775.78	1756.71		0.17234	3.62608e-06	3.59371e-06		0.17234	36.26	35.94
0.172905	1.34346e-05	1.27747e-05		0.173	13434.6	12774.7		0.168217	0.000168445	0.000173559		0.168	1684.45	1735.59		0.17291	3.52329e-06	3.53737e-06		0.17291	35.23	35.37
0.173468	1.46721e-05	1.2575e-05		0.173	14672.1	12575		0.168763	0.000168606	0.000171473		0.169	1686.06	1714.73		0.17347	3.39705e-06	3.48202e-06		0.17347	33.97	34.82
0.174031	1.29869e-05	1.23777e-05		0.174	12986.9	12377.7		0.169309	0.000162458	0.000169412		0.169	1624.58	1694.12		0.17403	3.32711e-06	3.42685e-06		0.17403	33.27	34.27
0.174594	1.00225e-05	1.21828e-05		0.175	10022.5	12182.8		0.169855	0.000155365	0.000167375		0.17	1553.65	1673.75		0.17459	3.26811e-06	3.37569e-06		0.17459	32.68	33.76
0.175156	1.13794e-05	1.19908e-05		0.175	11379.4	11990.8		0.1704	0.000153652	0.000165367		0.17	1536.52	1653.67		0.17516	3.31548e-06	3.32361e-06		0.17516	33.15	33.24
0.175719	1.18916e-05	1.1801e-05		0.176	11891.6	11801		0.170946	0.00015692	0.000163379		0.171	1569.2	1633.79		0.17572	3.2492e-06	3.27245e-06		0.17572	32.49	32.72
0.176282	1.19414e-05	1.16137e-05		0.176	11941.4	11613.7		0.171492	0.00014684	0.000161415		0.171	1468.4	1614.15		0.17628	3.16318e-06	3.22129e-06		0.17628	31.63	32.21
0.176845	1.20693e-05	1.1429e-05		0.177	12069.3	11429		0.172038	0.00015113	0.000159475		0.172	1511.3	1594.75		0.17685	3.17012e-06	3.16922e-06		0.17685	31.7	31.69
0.177408	1.11304e-05	1.12468e-05		0.177	11130.4	11246.8		0.172584	0.000154566	0.000157557		0.173	1545.66	1575.57		0.17741	3.18382e-06	3.12095e-06		0.17741	31.84	31.21
0.177971	9.72617e-06	1.10673e-05		0.178	9726.17	11067.3		0.17313	0.000144486	0.000155662		0.173	1444.86	1556.62		0.17797	3.11893e-06	3.07379e-06		0.17797	31.19	30.74
0.178534	1.09864e-05	1.08902e-05		0.179	10986.4	10890.2		0.173675	0.000147005	0.000153794		0.174	1470.05	1537.94		0.17853	3.14405e-06	3.02663e-06		0.17853	31.44	30.27
0.179096	9.59103e-06	1.07161e-05		0.179	9591.03	10716.1		0.174221	0.000150198	0.000151944		0.174	1501.98	1519.44		0.1791	3.09249e-06	2.97864e-06		0.1791	30.92	29.79
0.179659	1.00999e-05	1.05443e-05		0.18	10099.9	10544.3		0.174767	0.000154554	0.000150116		0.175	1545.54	1501.16		0.17966	2.9402e-06	2.93148e-06		0.17966	29.4	29.31
0.180222	1.07956e-05	1.0375e-05		0.18	10795.6	10375		0.175313	0.000151579	0.00014831		0.175	1515.79	1483.1		0.18022	2.8166e-06	2.88586e-06		0.18022	28.17	28.86
0.180785	1.29543e-05	1.02084e-05		0.181	12954.3	10208.4		0.175859	0.000140969	0.000146525		0.176	1409.69	1465.25		0.18079	2.81222e-06	2.84196e-06		0.18079	28.12	28.42
0.181348	9.31658e-06	1.00444e-05		0.181	9316.58	10044.4		0.176404	0.000136552	0.000144764		0.176	1365.52	1447.64		0.18135	2.71899e-06	2.79883e-06		0.18135	27.19	27.99
0.18191	7.83842e-06	9.88354e-06		0.182	7838.42	9883.54		0.17695	0.000133318	0.000143021		0.177	1333.18	1430.21		0.18191	2.76868e-06	2.7557e-06		0.18191	27.69	27.56
0.182473	8.47039e-06	9.72518e-06		0.182	8470.39	9725.18		0.177496	0.000129704	0.000141299		0.177	1297.04	1412.99		0.18247	2.70003e-06	2.71257e-06		0.18247	27	27.13
0.183036	7.63496e-06	9.56968e-06		0.183	7634.96	9569.68		0.178042	0.000127001	0.000139596		0.178	1270.01	1395.96		0.18304	2.6377e-06	2.6689e-06		0.18304	26.38	26.69
0.183599	1.03157e-05	9.41711e-06		0.184	10315.7	9417.11		0.178588	0.000131319	0.000137914		0.179	1313.19	1379.14		0.1836	2.58149e-06	2.62966e-06		0.1836	25.81	26.3
0.184162	8.77618e-06	9.2675e-06		0.184	8776.18	9267.5		0.179133	0.000121103	0.000136255		0.179	1211.03	1362.55		0.18416	2.64389e-06	2.59041e-06		0.18416	26.44	25.9
0.184724	7.70859e-06	9.12115e-06		0.185	7708.59	9121.15		0.179679	0.000122561	0.000134612		0.18	1225.61	1346.12		0.18472	2.54569e-06	2.55116e-06		0.18472	25.46	25.51
0.185287	7.60278e-06	8.97757e-06		0.185	7602.78	8977.57		0.180225	0.000124306	0.000132988		0.18	1243.06	1329.88		0.18529	2.49383e-06	2.51121e-06		0.18529	24.94	25.11
0.18585	6.82528e-06	8.83706e-06		0.186	6825.28	8837.06		0.180771	0.0001169	0.000131383		0.181	1169	1313.83		0.18585	2.50417e-06	2.47196e-06		0.18585	25.04	24.72
0.186413	5.98583e-06	8.69963e-06		0.186	5985.83	8699.63		0.181316	0.000119689	0.0001298		0.181	1196.89	1298		0.18641	2.52496e-06	2.43547e-06		0.18641	25.25	24.35
0.186976	8.7484e-06	8.56531e-06		0.187	8748.4	8565.31		0.181862	0.000117574	0.000128232		0.182	1175.74	1282.32		0.18698	2.4255e-06	2.3994e-06		0.18698	24.26	23.99
0.187538	7.7682e-06	8.43435e-06		0.188	7768.2	8434.35		0.182408	0.000119004	0.000126683		0.182	1190.04	1266.83		0.18754	2.37999e-06	2.36397e-06		0.18754	23.8	23.64
0.188101	8.19493e-06	8.30628e-06		0.188	8194.93	8306.28		0.182954	0.000110206	0.000125152		0.183	1102.06	1251.52		0.1881	2.34447e-06	2.32853e-06		0.1881	23.44	23.29
0.188664	8.93574e-06	8.18136e-06		0.189	8935.74	8181.36		0.183499	0.000112273	0.000123641		0.183	1122.73	1236.41		0.18866	2.28932e-06	2.2931e-06		0.18866	22.89	22.93
0.189227	1.02565e-05	8.05958e-06		0.189	10256.5	8059.58		0.184045	0.000108939	0.000122146		0.184	1089.39	1221.46		0.18923	2.30068e-06	2.25854e-06		0.18923	23.01	22.59
0.189789	7.99845e-06	7.94117e-06		0.19	7998.45	7941.17		0.184591	0.000113231	0.000120667		0.185	1132.31	1206.67		0.18979	2.25905e-06	2.22688e-06		0.18979	22.59	22.27
0.190352	7.19391e-06	7.8257e-06		0.19	7193.91	7825.7		0.185137	0.000111881	0.000119206		0.185	1118.81	1192.06		0.19035	2.2001e-06	2.19521e-06		0.19035	22	21.95
0.190915	7.80854e-06	7.71339e-06		0.191	7808.54	7713.39		0.185682	0.00010677	0.000117764		0.186	1067.7	1177.64		0.19092	2.18669e-06	2.16298e-06		0.19092	21.87	21.63
0.191478	7.57186e-06	7.60424e-06		0.191	7571.86	7604.24		0.186228	9.8412e-05	0.000116336		0.186	984.12	1163.36		0.19148	2.06637e-06	2.13132e-06		0.19148	20.66	21.31
0.19204	6.31068e-06	7.49842e-06		0.192	6310.68	7498.42		0.186774	9.77205e-05	0.000114925		0.187	977.205	1149.25		0.19204	2.09901e-06	2.09987e-06		0.19204	20.99	21
0.192603	5.57911e-06	7.39557e-06		0.193	5579.11	7395.57		0.18732	0.000107274	0.00011353		0.187	1072.74	1135.3		0.1926	2.11904e-06	2.07189e-06		0.1926	21.19	20.72
0.193166	6.35044e-06	7.29587e-06		0.193	6350.44	7295.87		0.187865	0.00010534	0.000112154		0.188	1053.4	1121.54		0.19317	2.11504e-06	2.04341e-06		0.19317	21.15	20.43
0.193729	8.99355e-06	7.19931e-06		0.194	8993.55	7199.31		0.188411	9.59985e-05	0.000110792		0.188	959.985	1107.92		0.19373	2.00372e-06	2.01543e-06		0.19373	20.04	20.15
0.194291	8.50198e-06	7.10604e-06		0.194	8501.98	7106.04		0.188957	8.64825e-05	0.000109444		0.189	864.825	1094.44		0.19429	1.92802e-06	1.98745e-06		0.19429	19.28	19.87
0.194854	7.75271e-06	7.01574e-06		0.195	7752.71	7015.74		0.189503	9.2546e-05	0.000108113		0.19	925.46	1081.13		0.19485	1.85179e-06	1.95948e-06		0.19485	18.52	19.59
0.195417	5.21583e-06	6.92855e-06		0.195	5215.83	6928.55		0.190048	9.6317e-05	0.000106799		0.19	963.17	1067.99		0.19542	1.88033e-06	1.93368e-06		0.19542	18.8	19.34
0.19598	3.97945e-06	6.84448e-06		0.196	3979.45	6844.48		0.190594	9.92745e-05	0.000105498		0.191	992.745	1054.98		0.19598	1.90543e-06	1.90935e-06		0.19598	19.05	19.09
0.196542	5.82097e-06	6.76365e-06		0.197	5820.97	6763.65		0.19114	0.000100684	0.000104212		0.191	1006.84	1042.12		0.19654	1.89342e-06	1.88501e-06		0.19654	18.93	18.85
0.197105	6.23082e-06	6.68577e-06		0.197	6230.82	6685.77		0.191685	9.03305e-05	0.000102943		0.192	903.305	1029.43		0.19711	1.8684e-06	1.86024e-06		0.19711	18.68	18.6
0.197668	6.21947e-06	6.61097e-06		0.198	6219.47	6610.97		0.192231	9.21405e-05	0.000101687		0.192	921.405	1016.87		0.19767	1.84345e-06	1.8359e-06		0.19767	18.43	18.36
0.19823	5.3093e-06	6.53937e-06		0.198	5309.3	6539.37		0.192777	9.39075e-05	0.000100444		0.193	939.075	1004.44		0.19823	1.85359e-06	1.8129e-06		0.19823	18.54	18.13
0.198793	7.44891e-06	6.47072e-06		0.199	7448.91	6470.72		0.193323	9.15845e-05	9.92168e-05		0.193	915.845	992.168		0.19879	1.87968e-06	1.79192e-06		0.19879	18.8	17.92
0.199356	6.13075e-06	6.40513e-06		0.199	6130.75	6405.13		0.193868	8.98855e-05	9.80055e-05		0.194	898.855	980.055		0.19936	1.85828e-06	1.77056e-06		0.19936	18.58	17.71
0.199919	4.83966e-06	6.34261e-06		0.2	4839.66	6342.61		0.194414	8.8553e-05	9.6806e-05		0.194	885.53	968.06		0.19992	1.72879e-06	1.74957e-06		0.19992	17.29	17.5
0.200481	6.97452e-06	6.28323e-06		0.2	6974.52	6283.23		0.19496	7.47295e-05	9.56204e-05		0.195	747.295	956.204		0.20048	1.6838e-06	1.72859e-06		0.20048	16.84	17.29
0.201044	7.37489e-06	6.22673e-06		0.201	7374.89	6226.73		0.195505	7.49e-05	9.44507e-05		0.196	749	944.507		0.20104	1.70885e-06	1.70779e-06		0.20104	17.09	17.08
0.201607	7.07467e-06	6.17314e-06		0.202	7074.67	6173.14		0.196051	7.5081e-05	9.32924e-05		0.196	750.81	932.924		0.20161	1.73435e-06	1.68964e-06		0.20161	17.34	16.9
0.202169	6.70686e-06	6.12246e-06		0.202	6706.86	6122.46		0.196597	7.8733e-05	9.21476e-05		0.197	787.33	921.476		0.20217	1.76931e-06	1.67181e-06		0.20217	17.69	16.72
0.202732	4.05614e-06	6.07444e-06		0.203	4056.14	6074.44		0.197142	7.24645e-05	9.10182e-05		0.197	724.645	910.182		0.20273	1.69401e-06	1.65397e-06		0.20273	16.94	16.54
0.203295	5.70617e-06	6.02912e-06		0.203	5706.17	6029.12		0.197688	6.4734e-05	8.98998e-05		0.198	647.34	898.998		0.2033	1.64897e-06	1.63582e-06		0.2033	16.49	16.36
0.203857	4.67786e-06	5.98649e-06		0.204	4677.86	5986.49		0.198234	6.9621e-05	8.87945e-05		0.198	696.21	887.945		0.20386	1.65037e-06	1.61799e-06		0.20386	16.5	16.18
0.20442	5.03961e-06	5.94636e-06		0.204	5039.61	5946.36		0.198779	7.3218e-05	8.7704e-05		0.199	732.18	877.04		0.20442	1.8873e-06	1.60228e-06		0.20442	18.87	16.02
0.204983	4.60046e-06	5.90874e-06		0.205	4600.46	5908.74		0.199325	7.13525e-05	8.66242e-05		0.199	713.525	866.242		0.20498	1.66212e-06	1.58734e-06		0.20498	16.62	15.87
0.205545	4.66913e-06	5.87363e-06		0.206	4669.13	5873.63		0.199871	6.8983e-05	8.55571e-05		0.2	689.83	855.571		0.20555	1.66341e-06	1.57213e-06		0.20555	16.63	15.72
0.206108	4.90391e-06	5.84086e-06		0.206	4903.91	5840.86		0.200416	6.27445e-05	8.45043e-05		0.2	627.445	845.043		0.20611	1.57168e-06	1.55718e-06		0.20611	15.72	15.57
0.206671	4.17063e-06	5.81046e-06		0.207	4170.63	5810.46		0.200962	7.19235e-05	8.3462e-05		0.201	719.235	834.62		0.20667	1.49086e-06	1.54224e-06		0.20667	14.91	15.42
0.207233	5.3606e-06	5.78242e-06		0.207	5360.6	5782.42		0.201508	7.38245e-05	8.24319e-05		0.202	738.245	824.319		0.20723	1.48334e-06	1.52834e-06		0.20723	14.83	15.28
0.207796	6.05319e-06	5.75661e-06		0.208	6053.19	5756.61		0.202053	6.78025e-05	8.14158e-05		0.202	678.025	814.158		0.2078	1.53184e-06	1.51579e-06		0.2078	15.32	15.16
0.208359	5.00183e-06	5.73303e-06		0.208	5001.83	5733.03		0.202599	6.17295e-05	8.04099e-05		0.203	617.295	804.099		0.20836	1.46223e-06	1.50346e-06		0.20836	14.62	15.03
0.208921	4.70734e-06	5.7117e-06		0.209	4707.34	5711.7		0.203144	6.166e-05	7.94178e-05		0.203	616.6	794.178		0.20892	1.42276e-06	1.49114e-06		0.20892	14.23	14.91
0.209484	4.01438e-06	5.69249e-06		0.209	4014.38	5692.49		0.20369	6.5261e-05	7.84357e-05		0.204	652.61	784.357		0.20948	1.34419e-06	1.47881e-06		0.20948	13.44	14.79
0.210046	4.57157e-06	5.67546e-06		0.21	4571.57	5675.46		0.204236	6.3015e-05	7.74654e-05		0.204	630.15	774.654		0.21005	1.39582e-06	1.46645e-06		0.21005	13.96	14.66
0.210609	3.13117e-06	5.66049e-06		0.211	3131.17	5660.49		0.204781	5.75335e-05	7.65085e-05		0.205	575.335	765.085		0.21061	1.40638e-06	1.45651e-06		0.21061	14.06	14.57
0.211172	2.97997e-06	5.64755e-06		0.211	2979.97	5647.55		0.205327	7.05015e-05	7.55614e-05		0.205	705.015	755.614		0.21117	1.36806e-06	1.44658e-06		0.21117	13.68	14.47
0.211734	4.40763e-06	5.63656e-06		0.212	4407.63	5636.56		0.205873	6.44615e-05	7.46258e-05		0.206	644.615	746.258		0.21173	1.33757e-06	1.43665e-06		0.21173	13.38	14.37
0.212297	5.33725e-06	5.62741e-06		0.212	5337.25	5627.41		0.206418	6.16755e-05	7.37032e-05		0.206	616.755	737.032		0.2123	1.36141e-06	1.42654e-06		0.2123	13.61	14.27
0.21286	6.45491e-06	5.62003e-06		0.213	6454.91	5620.03		0.206964	6.1564e-05	7.27902e-05		0.207	615.64	727.902		0.21286	1.41311e-06	1.41661e-06		0.21286	14.13	14.17
0.213422	6.98132e-06	5.61436e-06		0.213	6981.32	5614.36		0.207509	6.4437e-05	7.189e-05		0.208	644.37	718.9		0.21342	1.43235e-06	1.40819e-06		0.21342	14.32	14.08
0.213985	4.96317e-06	5.6103e-06		0.214	4963.17	5610.3		0.208055	6.46135e-05	7.09992e-05		0.208	646.135	709.992		0.21399	1.28663e-06	1.40016e-06		0.21399	12.87	14
0.214547	4.05399e-06	5.6078e-06		0.215	4053.99	5607.8		0.208601	6.28185e-05	7.01193e-05		0.209	628.185	701.193		0.21455	1.2762e-06	1.39228e-06		0.21455	12.76	13.92
0.21511	4.32412e-06	5.60677e-06		0.215	4324.12	5606.77		0.209146	6.1732e-05	6.9252e-05		0.209	617.32	692.52		0.21511	1.33477e-06	1.38439e-06		0.21511	13.35	13.84
0.215672	5.10008e-06	5.60715e-06		0.216	5100.08	5607.15		0.209692	5.9323e-05	6.83938e-05		0.21	593.23	683.938		0.21567	1.34624e-06	1.37651e-06		0.21567	13.46	13.77
0.216235	6.56325e-06	5.60886e-06		0.216	6563.25	5608.86		0.210237	5.16865e-05	6.75477e-05		0.21	516.865	675.477		0.21624	1.31814e-06	1.36922e-06		0.21624	13.18	13.69
0.216798	5.00144e-06	5.61184e-06		0.217	5001.44	5611.84		0.210783	5.71015e-05	6.67108e-05		0.211	571.015	667.108		0.2168	1.27375e-06	1.36311e-06		0.2168	12.74	13.63
0.21736	4.42145e-06	5.61601e-06		0.217	4421.45	5616.01		0.211329	5.08285e-05	6.58843e-05		0.211	508.285	658.843		0.21736	1.34697e-06	1.357e-06		0.21736	13.47	13.57
0.217923	4.95258e-06	5.62132e-06		0.218	4952.58	5621.32		0.211874	5.16675e-05	6.50698e-05		0.212	516.675	650.698		0.21792	1.30091e-06	1.35089e-06		0.21792	13.01	13.51
0.218485	5.1428e-06	5.62768e-06		0.218	5142.8	5627.68		0.21242	5.60165e-05	6.42642e-05		0.212	560.165	642.642		0.21849	1.29176e-06	1.34467e-06		0.21849	12.92	13.45
0.219048	3.75926e-06	5.63506e-06		0.219	3759.26	5635.06		0.212965	4.91605e-05	6.34705e-05		0.213	491.605	634.705		0.21905	1.22836e-06	1.33867e-06		0.21905	12.28	13.39
0.21961	5.47829e-06	5.64334e-06		0.22	5478.29	5643.34		0.213511	5.837e-05	6.26855e-05		0.214	583.7	626.855		0.21961	1.25585e-06	1.33403e-06		0.21961	12.56	13.34
0.220173	4.85995e-06	5.65251e-06		0.22	4859.95	5652.51		0.214056	5.8086e-05	6.19122e-05		0.214	580.86	619.122		0.22017	1.41023e-06	1.32938e-06		0.22017	14.1	13.29
0.220736	3.87782e-06	5.66248e-06		0.221	3877.82	5662.48		0.214602	5.4349e-05	6.11477e-05		0.215	543.49	611.477		0.22074	1.47007e-06	1.32465e-06		0.22074	14.7	13.25
0.221298	4.68103e-06	5.67318e-06		0.221	4681.03	5673.18		0.215147	5.6516e-05	6.03946e-05		0.215	565.16	603.946		0.2213	1.37001e-06	1.32e-06		0.2213	13.7	13.2
0.221861	5.77388e-06	5.68459e-06		0.222	5773.88	5684.59		0.215693	5.40505e-05	5.96501e-05		0.216	540.505	596.501		0.22186	1.29366e-06	1.31535e-06		0.22186	12.94	13.15
0.222423	5.76138e-06	5.69661e-06		0.222	5761.38	5696.61		0.216239	5.09895e-05	5.89156e-05		0.216	509.895	589.156		0.22242	1.35176e-06	1.31159e-06		0.22242	13.52	13.12
0.222986	4.39466e-06	5.70924e-06		0.223	4394.66	5709.24		0.216784	4.39225e-05	5.81923e-05		0.217	439.225	581.923		0.22299	1.31771e-06	1.30808e-06		0.22299	13.18	13.08
0.223548	4.91691e-06	5.72237e-06		0.224	4916.91	5722.37		0.21733	4.6155e-05	5.74775e-05		0.217	461.55	574.775		0.22355	1.34275e-06	1.30464e-06		0.22355	13.43	13.05
0.224111	6.61802e-06	5.73599e-06		0.224	6618.02	5735.99		0.217875	4.6965e-05	5.67737e-05		0.218	469.65	567.737		0.22411	1.26746e-06	1.30119e-06		0.22411	12.67	13.01
0.224673	6.25846e-06	5.75001e-06		0.225	6258.46	5750.01		0.218421	4.94605e-05	5.60783e-05		0.218	494.605	560.783		0.22467	1.24007e-06	1.29775e-06		0.22467	12.4	12.98
0.225236	4.39087e-06	5.7644e-06		0.225	4390.87	5764.4		0.218966	5.05615e-05	5.53937e-05		0.219	505.615	553.937		0.22524	1.21617e-06	1.29463e-06		0.22524	12.16	12.95
0.225798	5.85654e-06	5.77907e-06		0.226	5856.54	5779.07		0.219512	5.20575e-05	5.47173e-05		0.22	520.575	547.173		0.2258	1.18982e-06	1.29214e-06		0.2258	11.9	12.92
0.226361	6.08578e-06	5.79401e-06		0.226	6085.78	5794.01		0.220057	4.7942e-05	5.40516e-05		0.22	479.42	540.516		0.22636	1.20537e-06	1.28965e-06		0.22636	12.05	12.9
0.226923	5.3027e-06	5.80911e-06		0.227	5302.7	5809.11		0.220603	4.02735e-05	5.33941e-05		0.221	402.735	533.941		0.22692	1.23752e-06	1.28715e-06		0.22692	12.38	12.87
0.227486	4.72094e-06	5.82435e-06		0.227	4720.94	5824.35		0.221148	3.4242e-05	5.2747e-05		0.221	342.42	527.47		0.22749	1.19735e-06	1.28462e-06		0.22749	11.97	12.85
0.228048	3.0808e-06	5.83964e-06		0.228	3080.8	5839.64		0.221694	3.57085e-05	5.2108e-05		0.222	357.085	521.08		0.22805	1.18383e-06	1.28217e-06		0.22805	11.84	12.82
0.228611	2.96796e-06	5.85495e-06		0.229	2967.96	5854.95		0.222239	3.7331e-05	5.14794e-05		0.222	373.31	514.794		0.22861	1.13706e-06	1.28029e-06		0.22861	11.37	12.8
0.229173	2.29695e-06	5.87019e-06		0.229	2296.95	5870.19		0.222785	4.6358e-05	5.08589e-05		0.223	463.58	508.589		0.22917	1.10083e-06	1.27841e-06		0.22917	11.01	12.78
0.229736	2.08407e-06	5.88533e-06		0.23	2084.07	5885.33		0.22333	5.255e-05	5.02486e-05		0.223	525.5	502.486		0.22974	1.12028e-06	1.2765e-06		0.22974	11.2	12.77
0.230298	3.96139e-06	5.90027e-06		0.23	3961.39	5900.27		0.223876	4.71345e-05	4.96463e-05		0.224	471.345	496.463		0.2303	1.19427e-06	1.27463e-06		0.2303	11.94	12.75
0.230861	4.79098e-06	5.91501e-06		0.231	4790.98	5915.01		0.224421	4.0847e-05	4.90541e-05		0.224	408.47	490.541		0.23086	1.21206e-06	1.27275e-06		0.23086	12.12	12.73
0.231423	3.62613e-06	5.92947e-06		0.231	3626.13	5929.47		0.224967	3.52285e-05	4.84698e-05		0.225	352.285	484.698		0.23142	1.23573e-06	1.27114e-06		0.23142	12.36	12.71
0.231986	1.96898e-06	5.94368e-06		0.232	1968.98	5943.68		0.225512	3.6061e-05	4.78955e-05		0.226	360.61	478.955		0.23199	1.24524e-06	1.2696e-06		0.23199	12.45	12.7
0.232548	3.79929e-06	5.95756e-06		0.233	3799.29	5957.56		0.226058	3.87435e-05	4.7329e-05		0.226	387.435	473.29		0.23255	1.26974e-06	1.26808e-06		0.23255	12.7	12.68
0.23311	4.76939e-06	5.97111e-06		0.233	4769.39	5971.11		0.226603	3.1922e-05	4.67724e-05		0.227	319.22	467.724		0.23311	1.30629e-06	1.26657e-06		0.23311	13.06	12.67
0.233673	4.692e-06	5.98432e-06		0.234	4692	5984.32		0.227149	3.2804e-05	4.62235e-05		0.227	328.04	462.235		0.23367	1.26195e-06	1.26506e-06		0.23367	12.62	12.65
0.234235	5.72477e-06	5.99712e-06		0.234	5724.77	5997.12		0.227694	3.90585e-05	4.56843e-05		0.228	390.585	456.843		0.23423	1.27459e-06	1.26361e-06		0.23423	12.75	12.64
0.234798	5.32963e-06	6.00953e-06		0.235	5329.63	6009.53		0.228239	3.82415e-05	4.51536e-05		0.228	382.415	451.536		0.2348	1.31278e-06	1.26224e-06		0.2348	13.13	12.62
0.23536	5.35148e-06	6.02146e-06		0.235	5351.48	6021.46		0.228785	4.15425e-05	4.46306e-05		0.229	415.425	446.306		0.23536	1.32405e-06	1.26089e-06		0.23536	13.24	12.61
0.235923	6.03585e-06	6.03295e-06		0.236	6035.85	6032.95		0.22933	3.5431e-05	4.41171e-05		0.229	354.31	441.171		0.23592	1.28975e-06	1.25954e-06		0.23592	12.9	12.6
0.236485	6.85625e-06	6.04391e-06		0.236	6856.25	6043.91		0.229876	3.8116e-05	4.3611e-05		0.23	381.16	436.11		0.23649	1.18807e-06	1.25817e-06		0.23649	11.88	12.58
0.237048	7.82362e-06	6.05437e-06		0.237	7823.62	6054.37		0.230421	4.34805e-05	4.31143e-05		0.23	434.805	431.143		0.23705	1.18208e-06	1.25682e-06		0.23705	11.82	12.57
0.23761	7.43355e-06	6.06424e-06		0.238	7433.55	6064.24		0.230967	3.7897e-05	4.26249e-05		0.231	378.97	426.249		0.23761	1.19678e-06	1.25552e-06		0.23761	11.97	12.56
0.238172	6.1031e-06	6.07353e-06		0.238	6103.1	6073.53		0.231512	3.8276e-05	4.21447e-05		0.232	382.76	421.447		0.23817	1.2573e-06	1.25421e-06		0.23817	12.57	12.54
0.238735	5.54082e-06	6.08222e-06		0.239	5540.82	6082.22		0.232057	3.28145e-05	4.16728e-05		0.232	328.145	416.728		0.23874	1.27774e-06	1.25288e-06		0.23874	12.78	12.53
0.239297	4.85165e-06	6.09025e-06		0.239	4851.65	6090.25		0.232603	4.2803e-05	4.12081e-05		0.233	428.03	412.081		0.2393	1.22369e-06	1.25158e-06		0.2393	12.24	12.52
0.23986	3.80602e-06	6.09762e-06		0.24	3806.02	6097.62		0.233148	3.8148e-05	4.07524e-05		0.233	381.48	407.524		0.23986	1.26469e-06	1.25027e-06		0.23986	12.65	12.5
0.240422	4.81628e-06	6.10428e-06		0.24	4816.28	6104.28		0.233694	3.90055e-05	4.0304e-05		0.234	390.055	403.04		0.24042	1.30068e-06	1.24894e-06		0.24042	13.01	12.49
0.240984	5.8919e-06	6.11023e-06		0.241	5891.9	6110.23		0.234239	3.41395e-05	3.98644e-05		0.234	341.395	398.644		0.24098	1.34377e-06	1.2476e-06		0.24098	13.44	12.48
0.241547	7.07152e-06	6.11547e-06		0.242	7071.52	6115.47		0.234785	3.9889e-05	3.9432e-05		0.235	398.89	394.32		0.24155	1.34241e-06	1.24623e-06		0.24155	13.42	12.46
0.242109	5.76171e-06	6.12e-06		0.242	5761.71	6120		0.23533	3.7614e-05	3.90084e-05		0.235	376.14	390.084		0.24211	1.25232e-06	1.24489e-06		0.24211	12.52	12.45
0.242671	4.70676e-06	6.1238e-06		0.243	4706.76	6123.8		0.235875	3.8619e-05	3.85925e-05		0.236	386.19	385.925		0.24267	1.26195e-06	1.24355e-06		0.24267	12.62	12.44
0.243234	6.4872e-06	6.1269e-06		0.243	6487.2	6126.9		0.236421	3.4189e-05	3.81838e-05		0.236	341.89	381.838		0.24323	1.24037e-06	1.24222e-06		0.24323	12.4	12.42
0.243796	5.26318e-06	6.12928e-06		0.244	5263.18	6129.28		0.236966	2.944e-05	3.77835e-05		0.237	294.4	377.835		0.2438	1.26733e-06	1.24087e-06		0.2438	12.67	12.41
0.244359	4.62651e-06	6.13093e-06		0.244	4626.51	6130.93		0.237511	2.4696e-05	3.73909e-05		0.238	246.96	373.909		0.24436	1.41057e-06	1.23954e-06		0.24436	14.11	12.4
0.244921	5.0926e-06	6.13187e-06		0.245	5092.6	6131.87		0.238057	3.327e-05	3.70053e-05		0.238	332.7	370.053		0.24492	1.35572e-06	1.23822e-06		0.24492	13.56	12.38
0.245483	3.58857e-06	6.13209e-06		0.245	3588.57	6132.09		0.238602	3.85955e-05	3.6628e-05		0.239	385.955	366.28		0.24548	1.24199e-06	1.23689e-06		0.24548	12.42	12.37
0.246046	3.44127e-06	6.13159e-06		0.246	3441.27	6131.59		0.239148	4.42745e-05	3.62575e-05		0.239	442.745	362.575		0.24605	1.30298e-06	1.23555e-06		0.24605	13.03	12.36
0.246608	5.45647e-06	6.13036e-06		0.247	5456.47	6130.36		0.239693	3.4601e-05	3.58951e-05		0.24	346.01	358.951		0.24661	1.35699e-06	1.23431e-06		0.24661	13.57	12.34
0.24717	5.63445e-06	6.12842e-06		0.247	5634.45	6128.42		0.240238	3.7227e-05	3.55402e-05		0.24	372.27	355.402		0.24717	1.33818e-06	1.23306e-06		0.24717	13.38	12.33
0.247733	6.22561e-06	6.12576e-06		0.248	6225.61	6125.76		0.240784	3.8739e-05	3.5192e-05		0.241	387.39	351.92		0.24773	1.34321e-06	1.23182e-06		0.24773	13.43	12.32
0.248295	5.44243e-06	6.12238e-06		0.248	5442.43	6122.38		0.241329	3.22415e-05	3.48517e-05		0.241	322.415	348.517		0.24829	1.30075e-06	1.23058e-06		0.24829	13.01	12.31
0.248857	6.76642e-06	6.11829e-06		0.249	6766.42	6118.29		0.241874	2.7264e-05	3.45186e-05		0.242	272.64	345.186		0.24886	1.26537e-06	1.22931e-06		0.24886	12.65	12.29
0.24942	6.58551e-06	6.11348e-06		0.249	6585.51	6113.48		0.24242	2.9271e-05	3.41921e-05		0.242	292.71	341.921		0.24942	1.2544e-06	1.22822e-06		0.24942	12.54	12.28
0.249982	5.86094e-06	6.10796e-06		0.25	5860.94	6107.96		0.242965	3.46885e-05	3.38733e-05		0.243	346.885	338.733		0.24998	1.26695e-06	1.22719e-06		0.24998	12.67	12.27
0.250544	6.50475e-06	6.10173e-06		0.251	6504.75	6101.73		0.24351	3.78915e-05	3.35614e-05		0.244	378.915	335.614		0.25054	1.29327e-06	1.22616e-06		0.25054	12.93	12.26
0.251106	6.49087e-06	6.0948e-06		0.251	6490.87	6094.8		0.244056	3.9233e-05	3.3256e-05		0.244	392.33	332.56		0.25111	1.29867e-06	1.22511e-06		0.25111	12.99	12.25
0.251669	6.37573e-06	6.08718e-06		0.252	6375.73	6087.18		0.244601	4.2091e-05	3.2958e-05		0.245	420.91	329.58		0.25167	1.14515e-06	1.22407e-06		0.25167	11.45	12.24
0.252231	5.41249e-06	6.07891e-06		0.252	5412.49	6078.91		0.245146	2.51055e-05	3.26668e-05		0.245	251.055	326.668		0.25223	1.08862e-06	1.22316e-06		0.25223	10.89	12.23
0.252793	5.58902e-06	6.06998e-06		0.253	5589.02	6069.98		0.245692	3.5861e-05	3.23819e-05		0.246	358.61	323.819		0.25279	1.17153e-06	1.22243e-06		0.25279	11.72	12.22
0.253356	5.55924e-06	6.06041e-06		0.253	5559.24	6060.41		0.246237	3.4217e-05	3.21042e-05		0.246	342.17	321.042		0.25336	1.22576e-06	1.22169e-06		0.25336	12.26	12.22
0.253918	7.52982e-06	6.05023e-06		0.254	7529.82	6050.23		0.246782	2.43405e-05	3.18331e-05		0.247	243.405	318.331		0.25392	1.20219e-06	1.22096e-06		0.25392	12.02	12.21
0.25448	6.18936e-06	6.03945e-06		0.254	6189.36	6039.45		0.247328	2.76205e-05	3.15681e-05		0.247	276.205	315.681		0.25448	1.25258e-06	1.22023e-06		0.25448	12.53	12.2
0.255042	5.80942e-06	6.02808e-06		0.255	5809.42	6028.08		0.247873	2.6896e-05	3.13101e-05		0.248	268.96	313.101		0.25504	1.25267e-06	1.21951e-06		0.25504	12.53	12.2
0.255605	6.03686e-06	6.01612e-06		0.256	6036.86	6016.12		0.248418	2.40675e-05	3.10586e-05		0.248	240.675	310.586		0.25561	1.32529e-06	1.219e-06		0.25561	13.25	12.19
0.256167	4.67748e-06	6.00362e-06		0.256	4677.48	6003.62		0.248963	3.68115e-05	3.08136e-05		0.249	368.115	308.136		0.25617	1.33142e-06	1.2185e-06		0.25617	13.31	12.19
0.256729	5.11216e-06	5.99059e-06		0.257	5112.16	5990.59		0.249509	4.26085e-05	3.05744e-05		0.25	426.085	305.744		0.25673	1.19895e-06	1.218e-06		0.25673	11.99	12.18
0.257291	6.26056e-06	5.97703e-06		0.257	6260.56	5977.03		0.250054	3.64625e-05	3.0342e-05		0.25	364.625	303.42		0.25729	1.17045e-06	1.2175e-06		0.25729	11.7	12.18
0.257854	7.96472e-06	5.96294e-06		0.258	7964.72	5962.94		0.250599	3.0747e-05	3.01159e-05		0.251	307.47	301.159		0.25785	1.22434e-06	1.217e-06		0.25785	12.24	12.17
0.258416	6.60389e-06	5.94838e-06		0.258	6603.89	5948.38		0.251145	2.7086e-05	2.98955e-05		0.251	270.86	298.955		0.25842	1.26046e-06	1.21673e-06		0.25842	12.6	12.17
0.258978	5.63039e-06	5.93335e-06		0.259	5630.39	5933.35		0.25169	3.0132e-05	2.96816e-05		0.252	301.32	296.816		0.25898	1.23833e-06	1.21655e-06		0.25898	12.38	12.17
0.25954	5.4832e-06	5.91786e-06		0.26	5483.2	5917.86		0.252235	3.41625e-05	2.94736e-05		0.252	341.625	294.736		0.25954	1.25759e-06	1.21638e-06		0.25954	12.58	12.16
0.260103	4.92857e-06	5.9019e-06		0.26	4928.57	5901.9		0.25278	3.5572e-05	2.92716e-05		0.253	355.72	292.716		0.2601	1.20281e-06	1.21621e-06		0.2601	12.03	12.16
0.260665	4.88984e-06	5.88554e-06		0.261	4889.84	5885.54		0.253326	3.48165e-05	2.9075e-05		0.253	348.165	290.75		0.26066	1.16649e-06	1.21604e-06		0.26066	11.66	12.16
0.261227	5.81245e-06	5.86878e-06		0.261	5812.45	5868.78		0.253871	4.1726e-05	2.88845e-05		0.254	417.26	288.845		0.26123	1.18462e-06	1.21594e-06		0.26123	11.85	12.16
0.261789	4.53479e-06	5.85162e-06		0.262	4534.79	5851.62		0.254416	3.27005e-05	2.86997e-05		0.254	327.005	286.997		0.26179	1.24e-06	1.21597e-06		0.26179	12.4	12.16
0.262351	4.77996e-06	5.83409e-06		0.262	4779.96	5834.09		0.254961	3.01195e-05	2.85205e-05		0.255	301.195	285.205		0.26235	1.2565e-06	1.216e-06		0.26235	12.57	12.16
0.262914	6.67079e-06	5.81617e-06		0.263	6670.79	5816.17		0.255507	2.7479e-05	2.83464e-05		0.256	274.79	283.464		0.26291	1.29824e-06	1.21603e-06		0.26291	12.98	12.16
0.263476	6.51201e-06	5.79793e-06		0.263	6512.01	5797.93		0.256052	2.9124e-05	2.81781e-05		0.256	291.24	281.781		0.26348	1.27681e-06	1.21607e-06		0.26348	12.77	12.16
0.264038	6.33416e-06	5.77937e-06		0.264	6334.16	5779.37		0.256597	2.64695e-05	2.80151e-05		0.257	264.695	280.151		0.26404	1.20535e-06	1.2161e-06		0.26404	12.05	12.16
0.2646	5.3113e-06	5.76051e-06		0.265	5311.3	5760.51		0.257142	2.99675e-05	2.78575e-05		0.257	299.675	278.575		0.2646	1.19221e-06	1.21614e-06		0.2646	11.92	12.16
0.265162	6.49572e-06	5.74135e-06		0.265	6495.72	5741.35		0.257687	3.3655e-05	2.77051e-05		0.258	336.55	277.051		0.26516	1.1913e-06	1.21619e-06		0.26516	11.91	12.16
0.265725	7.59407e-06	5.72188e-06		0.266	7594.07	5721.88		0.258233	3.2092e-05	2.75576e-05		0.258	320.92	275.576		0.26572	1.16912e-06	1.21624e-06		0.26572	11.69	12.16
0.266287	7.0407e-06	5.70219e-06		0.266	7040.7	5702.19		0.258778	3.0456e-05	2.74155e-05		0.259	304.56	274.155		0.26629	1.21866e-06	1.21629e-06		0.26629	12.19	12.16
0.266849	6.35216e-06	5.68225e-06		0.267	6352.16	5682.25		0.259323	2.7376e-05	2.72785e-05		0.259	273.76	272.785		0.26685	1.22109e-06	1.21634e-06		0.26685	12.21	12.16
0.267411	6.34552e-06	5.66208e-06		0.267	6345.52	5662.08		0.259868	2.7092e-05	2.71465e-05		0.26	270.92	271.465		0.26741	1.31141e-06	1.21624e-06		0.26741	13.11	12.16
0.267973	6.43969e-06	5.6417e-06		0.268	6439.69	5641.7		0.260413	3.7132e-05	2.70195e-05		0.26	371.32	270.195		0.26797	1.27473e-06	1.21608e-06		0.26797	12.75	12.16
0.268535	4.59946e-06	5.62112e-06		0.269	4599.46	5621.12		0.260959	2.67215e-05	2.68971e-05		0.261	267.215	268.971		0.26854	1.30836e-06	1.21593e-06		0.26854	13.08	12.16
0.269098	4.82713e-06	5.60033e-06		0.269	4827.13	5600.33		0.261504	2.8672e-05	2.67797e-05		0.262	286.72	267.797		0.2691	1.234e-06	1.21577e-06		0.2691	12.34	12.16
0.26966	6.18394e-06	5.5794e-06		0.27	6183.94	5579.4		0.262049	3.1322e-05	2.6667e-05		0.262	313.22	266.67		0.26966	1.1624e-06	1.21562e-06		0.26966	11.62	12.16
0.270222	3.57635e-06	5.55833e-06		0.27	3576.35	5558.33		0.262594	3.05035e-05	2.65589e-05		0.263	305.035	265.589		0.27022	1.19667e-06	1.21525e-06		0.27022	11.97	12.15
0.270784	4.57872e-06	5.53711e-06		0.271	4578.72	5537.11		0.263139	3.3368e-05	2.64552e-05		0.263	333.68	264.552		0.27078	1.26723e-06	1.21454e-06		0.27078	12.67	12.15
0.271346	5.24568e-06	5.51576e-06		0.271	5245.68	5515.76		0.263685	3.13485e-05	2.63558e-05		0.264	313.485	263.558		0.27135	1.18596e-06	1.21382e-06		0.27135	11.86	12.14
0.271908	5.43994e-06	5.4943e-06		0.272	5439.94	5494.3		0.26423	2.8505e-05	2.62609e-05		0.264	285.05	262.609		0.27191	1.2447e-06	1.21311e-06		0.27191	12.45	12.13
0.27247	5.25967e-06	5.47272e-06		0.272	5259.67	5472.72		0.264775	3.0799e-05	2.61702e-05		0.265	307.99	261.702		0.27247	1.32529e-06	1.21239e-06		0.27247	13.25	12.12
0.273032	4.67508e-06	5.45104e-06		0.273	4675.08	5451.04		0.26532	3.78745e-05	2.60836e-05		0.265	378.745	260.836		0.27303	1.32729e-06	1.21166e-06		0.27303	13.27	12.12
0.273594	4.32061e-06	5.42927e-06		0.274	4320.61	5429.27		0.265865	4.20585e-05	2.60011e-05		0.266	420.585	260.011		0.27359	1.33439e-06	1.21036e-06		0.27359	13.34	12.1
0.274157	5.11938e-06	5.40737e-06		0.274	5119.38	5407.37		0.26641	3.1598e-05	2.59226e-05		0.266	315.98	259.226		0.27416	1.31794e-06	1.20904e-06		0.27416	13.18	12.09
0.274719	5.92569e-06	5.38544e-06		0.275	5925.69	5385.44		0.266955	2.2303e-05	2.5848e-05		0.267	223.03	258.48		0.27472	1.2841e-06	1.20774e-06		0.27472	12.84	12.08
0.275281	6.26259e-06	5.36344e-06		0.275	6262.59	5363.44		0.267501	2.45835e-05	2.57772e-05		0.268	245.835	257.772		0.27528	1.24364e-06	1.20644e-06		0.27528	12.44	12.06
0.275843	4.07542e-06	5.34138e-06		0.276	4075.42	5341.38		0.268046	2.9258e-05	2.57102e-05		0.268	292.58	257.102		0.27584	1.15859e-06	1.20514e-06		0.27584	11.59	12.05
0.276405	4.86451e-06	5.31928e-06		0.276	4864.51	5319.28		0.268591	3.11025e-05	2.56469e-05		0.269	311.025	256.469		0.27641	1.18074e-06	1.20334e-06		0.27641	11.81	12.03
0.276967	6.41719e-06	5.29713e-06		0.277	6417.19	5297.13		0.269136	2.73685e-05	2.55873e-05		0.269	273.685	255.873		0.27697	1.23222e-06	1.20138e-06		0.27697	12.32	12.01
0.277529	5.27123e-06	5.27495e-06		0.278	5271.23	5274.95		0.269681	2.4418e-05	2.55313e-05		0.27	244.18	255.313		0.27753	1.26758e-06	1.19942e-06		0.27753	12.68	11.99
0.278091	4.57334e-06	5.25274e-06		0.278	4573.34	5252.74		0.270226	3.5249e-05	2.54788e-05		0.27	352.49	254.788		0.27809	1.31283e-06	1.19746e-06		0.27809	13.13	11.97
0.278653	4.7311e-06	5.23051e-06		0.279	4731.1	5230.51		0.270771	3.3367e-05	2.54297e-05		0.271	333.67	254.297		0.27865	1.28121e-06	1.1955e-06		0.27865	12.81	11.96
0.279215	5.08942e-06	5.20828e-06		0.279	5089.42	5208.28		0.271316	3.4604e-05	2.53839e-05		0.271	346.04	253.839		0.27921	1.19537e-06	1.19332e-06		0.27921	11.95	11.93
0.279777	5.37477e-06	5.18604e-06		0.28	5374.77	5186.04		0.271861	3.48785e-05	2.53415e-05		0.272	348.785	253.415		0.27978	1.15164e-06	1.19069e-06		0.27978	11.52	11.91
0.280339	6.41012e-06	5.16381e-06		0.28	6410.12	5163.81		0.272406	3.1143e-05	2.53021e-05		0.272	311.43	253.021		0.28034	1.14972e-06	1.18811e-06		0.28034	11.5	11.88
0.280901	4.62132e-06	5.14159e-06		0.281	4621.32	5141.59		0.272952	3.4166e-05	2.52658e-05		0.273	341.66	252.658		0.2809	1.2224e-06	1.18553e-06		0.2809	12.22	11.86
0.281463	3.69746e-06	5.11938e-06		0.281	3697.46	5119.38		0.273497	3.49455e-05	2.52326e-05		0.273	349.455	252.326		0.28146	1.19346e-06	1.18294e-06		0.28146	11.93	11.83
0.282025	5.47957e-06	5.09718e-06		0.282	5479.57	5097.18		0.274042	4.21485e-05	2.52023e-05		0.274	421.485	252.023		0.28203	1.16667e-06	1.1803e-06		0.28203	11.67	11.8
0.282587	7.08878e-06	5.07499e-06		0.283	7088.78	5074.99		0.274587	3.3115e-05	2.51748e-05		0.275	331.15	251.748		0.28259	1.12929e-06	1.17722e-06		0.28259	11.29	11.77
0.283149	4.73923e-06	5.05281e-06		0.283	4739.23	5052.81		0.275132	3.5426e-05	2.51501e-05		0.275	354.26	251.501		0.28315	1.16439e-06	1.17414e-06		0.28315	11.64	11.74
0.283711	5.28649e-06	5.03065e-06		0.284	5286.49	5030.65		0.275677	3.5169e-05	2.51281e-05		0.276	351.69	251.281		0.28371	1.22094e-06	1.17106e-06		0.28371	12.21	11.71
0.284273	4.99395e-06	5.00851e-06		0.284	4993.95	5008.51		0.276222	3.1655e-05	2.51086e-05		0.276	316.55	251.086		0.28427	1.16009e-06	1.16798e-06		0.28427	11.6	11.68
0.284835	5.15701e-06	4.98638e-06		0.285	5157.01	4986.38		0.276767	3.28205e-05	2.50916e-05		0.277	328.205	250.916		0.28484	1.12647e-06	1.16485e-06		0.28484	11.26	11.65
0.285397	4.61547e-06	4.96427e-06		0.285	4615.47	4964.27		0.277312	3.83275e-05	2.50771e-05		0.277	383.275	250.771		0.2854	1.14212e-06	1.16153e-06		0.2854	11.42	11.62
0.285959	7.83575e-06	4.94218e-06		0.286	7835.75	4942.18		0.277857	3.1666e-05	2.5065e-05		0.278	316.66	250.65		0.28596	1.17975e-06	1.15811e-06		0.28596	11.8	11.58
0.286521	8.19153e-06	4.92011e-06		0.287	8191.53	4920.11		0.278402	2.6263e-05	2.50551e-05		0.278	262.63	250.551		0.28652	1.179e-06	1.15468e-06		0.28652	11.79	11.55
0.287083	6.36508e-06	4.89805e-06		0.287	6365.08	4898.05		0.279492	2.5509e-05	2.5042e-05		0.279	255.09	250.42		0.28708	1.17846e-06	1.15126e-06		0.28708	11.78	11.51
0.287645	9.01385e-06	4.87602e-06		0.288	9013.85	4876.02		0.280037	3.4975e-05	2.50386e-05		0.28	349.75	250.386		0.28764	1.17058e-06	1.14783e-06		0.28764	11.71	11.48
0.288207	8.59383e-06	4.85401e-06		0.288	8593.83	4854.01		0.280582	4.10505e-05	2.50371e-05		0.281	410.505	250.371		0.28821	1.13281e-06	1.14431e-06		0.28821	11.33	11.44
0.288769	5.11315e-06	4.83203e-06		0.289	5113.15	4832.03		0.281127	3.8671e-05	2.50376e-05		0.281	386.71	250.376		0.28877	1.06511e-06	1.14079e-06		0.28877	10.65	11.41
0.289331	5.16683e-06	4.81007e-06		0.289	5166.83	4810.07		0.281672	3.92245e-05	2.50399e-05		0.282	392.245	250.399		0.28933	1.08272e-06	1.13727e-06		0.28933	10.83	11.37
0.289893	6.40571e-06	4.78813e-06		0.29	6405.71	4788.13		0.282217	3.0037e-05	2.5044e-05		0.282	300.37	250.44		0.28989	1.12398e-06	1.13375e-06		0.28989	11.24	11.34
0.290455	5.10245e-06	4.76622e-06		0.29	5102.45	4766.22		0.282762	3.41525e-05	2.50498e-05		0.283	341.525	250.498		0.29046	1.13719e-06	1.13016e-06		0.29046	11.37	11.3
0.291017	5.46894e-06	4.74434e-06		0.291	5468.94	4744.34		0.283307	4.0699e-05	2.50573e-05		0.283	406.99	250.573		0.29102	1.14776e-06	1.12664e-06		0.29102	11.48	11.27
0.291579	4.22937e-06	4.72247e-06		0.292	4229.37	4722.47		0.283852	3.89145e-05	2.50663e-05		0.284	389.145	250.663		0.29158	1.14667e-06	1.1232e-06		0.29158	11.47	11.23
0.292141	5.58176e-06	4.70064e-06		0.292	5581.76	4700.64		0.284397	2.97775e-05	2.50767e-05		0.284	297.775	250.767		0.29214	1.213e-06	1.11977e-06		0.29214	12.13	11.2
0.292703	6.26787e-06	4.67882e-06		0.293	6267.87	4678.82		0.284942	4.02405e-05	2.50886e-05		0.285	402.405	250.886		0.2927	1.2146e-06	1.11633e-06		0.2927	12.15	11.16
0.293265	3.39894e-06	4.65703e-06		0.293	3398.94	4657.03		0.286577	4.1758e-05	2.51321e-05		0.287	417.58	251.321		0.29326	1.12937e-06	1.1129e-06		0.29326	11.29	11.13
0.293826	4.61547e-06	4.6353e-06		0.294	4615.47	4635.3		0.287122	3.9231e-05	2.5149e-05		0.287	392.31	251.49		0.29383	1.09284e-06	1.1094e-06		0.29383	10.93	11.09
0.294388	5.79475e-06	4.61355e-06		0.294	5794.75	4613.55		0.287667	3.34585e-05	2.51669e-05		0.288	334.585	251.669		0.29439	1.13072e-06	1.10607e-06		0.29439	11.31	11.06
0.29495	5.80232e-06	4.59182e-06		0.295	5802.32	4591.82		0.288212	3.5809e-05	2.51858e-05		0.288	358.09	251.858		0.29495	1.24604e-06	1.10279e-06		0.29495	12.46	11.03
0.295512	5.14012e-06	4.57011e-06		0.296	5140.12	4570.11		0.288757	3.5002e-05	2.52056e-05		0.289	350.02	252.056		0.29551	1.27251e-06	1.0995e-06		0.29551	12.73	11
0.296074	5.75973e-06	4.54842e-06		0.296	5759.73	4548.42		0.289302	3.692e-05	2.52262e-05		0.289	369.2	252.262		0.29607	1.2117e-06	1.09622e-06		0.29607	12.12	10.96
0.296636	4.0268e-06	4.52674e-06		0.297	4026.8	4526.74		0.289847	2.49185e-05	2.52476e-05		0.29	249.185	252.476		0.29664	1.11848e-06	1.09288e-06		0.29664	11.18	10.93
0.297198	2.79903e-06	4.50508e-06		0.297	2799.03	4505.08		0.290391	2.26825e-05	2.52697e-05		0.29	226.825	252.697		0.2972	1.13888e-06	1.08964e-06		0.2972	11.39	10.9
0.29776	5.91707e-06	4.48344e-06		0.298	5917.07	4483.44		0.290936	2.9162e-05	2.52925e-05		0.291	291.62	252.925		0.29776	1.12954e-06	1.08649e-06		0.29776	11.3	10.86
0.298321	8.32249e-06	4.46186e-06		0.298	8322.49	4461.86		0.291481	3.4369e-05	2.53158e-05		0.291	343.69	253.158		0.29832	1.08164e-06	1.08334e-06		0.29832	10.82	10.83
0.298883	6.67355e-06	4.44025e-06		0.299	6673.55	4440.25		0.292026	3.77535e-05	2.53397e-05		0.292	377.535	253.397		0.29888	1.14081e-06	1.08019e-06		0.29888	11.41	10.8
0.299445	5.14625e-06	4.41865e-06		0.299	5146.25	4418.65		0.292571	3.5707e-05	2.5364e-05		0.293	357.07	253.64		0.29945	1.09134e-06	1.07698e-06		0.29945	10.91	10.77
								0.293116	3.60185e-05	2.53888e-05		0.293	360.185	253.888
								0.293661	3.5189e-05	2.54139e-05		0.294	351.89	254.139
								0.294206	2.74385e-05	2.54393e-05		0.294	274.385	254.393
								0.294751	3.28575e-05	2.5465e-05		0.295	328.575	254.65
								0.295296	4.6017e-05	2.54908e-05		0.295	460.17	254.908
								0.29584	3.36975e-05	2.55167e-05		0.296	336.975	255.167
								0.296385	2.5298e-05	2.55428e-05		0.296	252.98	255.428
								0.29693	2.98085e-05	2.55688e-05		0.297	298.085	255.688
								0.297475	3.835e-05	2.55948e-05		0.297	383.5	255.948
								0.29802	3.9678e-05	2.56207e-05		0.298	396.78	256.207
								0.298565	4.7265e-05	2.56464e-05		0.299	472.65	256.464
								0.299109	4.53815e-05	2.56719e-05		0.299	453.815	256.719

## Sheet: Figure 2b
Normalized Pair Distance Distribution Functions
*Curves were normalized to maximum P(r)
* Normalized and original data are shown below
CYT-18 NTDs			CYT-18 NTDs (normalized)			CYT-18 CTD			CYT-18 CTD (normalized)			CYT-18*			CYT-18* (normalized)
r	P(r)		r	P(r)		r	P(r)		r	P(r)		r	P(r)		r	P(r)
0	0		0	0		0	0		0	0		0	0		0	0
1.238	5.065e-08		1.24	0.0146		0.621	1.49e-07		0.621	0.0232		1.75	2.951e-08		1.75	0.0388
2.476	1.253e-07		2.48	0.0362		1.24	3.12e-07		1.24	0.0486		3.5	6.171e-08		3.5	0.0812
3.714	2.232e-07		3.71	0.0645		1.86	4.88e-07		1.86	0.076		5.25	9.736e-08		5.25	0.128
4.952	3.431e-07		4.95	0.0991		2.48	6.77e-07		2.48	0.106		7	1.374e-07		7	0.181
6.19	4.834e-07		6.19	0.14		3.1	8.79e-07		3.1	0.137		8.75	1.828e-07		8.75	0.241
7.428	6.421e-07		7.43	0.185		3.72	1.09e-06		3.72	0.17		10.5	2.34e-07		10.5	0.308
8.666	8.166e-07		8.67	0.236		4.35	1.32e-06		4.35	0.205		12.25	2.907e-07		12.3	0.383
9.904	1.004e-06		9.9	0.29		4.97	1.55e-06		4.97	0.242		14	3.521e-07		14	0.463
11.14	1.202e-06		11.1	0.347		5.59	1.8e-06		5.59	0.28		15.75	4.161e-07		15.8	0.548
12.38	1.407e-06		12.4	0.406		6.21	2.05e-06		6.21	0.32		17.5	4.803e-07		17.5	0.632
13.62	1.616e-06		13.6	0.467		6.83	2.31e-06		6.83	0.36		19.25	5.419e-07		19.3	0.713
14.86	1.826e-06		14.9	0.527		7.45	2.58e-06		7.45	0.402		21	5.982e-07		21	0.787
16.09	2.032e-06		16.1	0.587		8.07	2.85e-06		8.07	0.444		22.75	6.47e-07		22.8	0.852
17.33	2.233e-06		17.3	0.645		8.69	3.12e-06		8.69	0.486		24.5	6.867e-07		24.5	0.904
18.57	2.425e-06		18.6	0.7		9.31	3.4e-06		9.31	0.529		26.25	7.168e-07		26.3	0.944
19.81	2.606e-06		19.8	0.753		9.93	3.67e-06		9.93	0.571		28	7.377e-07		28	0.971
21.05	2.773e-06		21.1	0.801		10.6	3.94e-06		10.6	0.613		29.75	7.507e-07		29.8	0.988
22.28	2.924e-06		22.3	0.844		11.2	4.2e-06		11.2	0.655		31.5	7.574e-07		31.5	0.997
23.52	3.058e-06		23.5	0.883		11.8	4.46e-06		11.8	0.695		33.25	7.597e-07		33.3	1
24.76	3.174e-06		24.8	0.917		12.4	4.71e-06		12.4	0.734		35	7.594e-07		35	1
26	3.27e-06		26	0.944		13	4.95e-06		13	0.772		36.75	7.579e-07		36.8	0.998
27.24	3.346e-06		27.2	0.966		13.7	5.18e-06		13.7	0.807		38.5	7.558e-07		38.5	0.995
28.47	3.403e-06		28.5	0.983		14.3	5.4e-06		14.3	0.841		40.25	7.535e-07		40.3	0.992
29.71	3.441e-06		29.7	0.994		14.9	5.59e-06		14.9	0.871		42	7.508e-07		42	0.988
30.95	3.461e-06		31	0.999		15.5	5.77e-06		15.5	0.9		43.75	7.472e-07		43.8	0.984
32.19	3.463e-06		32.2	1		16.1	5.93e-06		16.1	0.924		45.5	7.422e-07		45.5	0.977
33.43	3.45e-06		33.4	0.996		16.8	6.07e-06		16.8	0.946		47.25	7.354e-07		47.3	0.968
34.66	3.423e-06		34.7	0.988		17.4	6.19e-06		17.4	0.964		49	7.267e-07		49	0.957
35.9	3.384e-06		35.9	0.977		18	6.29e-06		18	0.979		50.75	7.163e-07		50.8	0.943
37.14	3.334e-06		37.1	0.963		18.6	6.36e-06		18.6	0.99		52.5	7.045e-07		52.5	0.927
38.38	3.275e-06		38.4	0.946		19.2	6.4e-06		19.2	0.997		54.25	6.92e-07		54.3	0.911
39.62	3.21e-06		39.6	0.927		19.9	6.42e-06		19.9	1		56	6.792e-07		56	0.894
40.85	3.139e-06		40.9	0.906		20.5	6.42e-06		20.5	1		57.75	6.668e-07		57.8	0.878
42.09	3.064e-06		42.1	0.885		21.1	6.39e-06		21.1	0.995		59.5	6.549e-07		59.5	0.862
43.33	2.987e-06		43.3	0.863		21.7	6.34e-06		21.7	0.987		61.25	6.436e-07		61.3	0.847
44.57	2.909e-06		44.6	0.84		22.4	6.26e-06		22.4	0.975		63	6.328e-07		63	0.833
45.81	2.83e-06		45.8	0.817		23	6.16e-06		23	0.96		64.75	6.221e-07		64.8	0.819
47.04	2.752e-06		47	0.795		23.6	6.04e-06		23.6	0.941		66.5	6.114e-07		66.5	0.805
48.28	2.674e-06		48.3	0.772		24.2	5.9e-06		24.2	0.919		68.25	6.001e-07		68.3	0.79
49.52	2.598e-06		49.5	0.75		24.8	5.74e-06		24.8	0.894		70	5.883e-07		70	0.774
50.76	2.524e-06		50.8	0.729		25.5	5.56e-06		25.5	0.866		71.75	5.757e-07		71.8	0.758
52	2.452e-06		52	0.708		26.1	5.37e-06		26.1	0.836		73.5	5.623e-07		73.5	0.74
53.23	2.381e-06		53.2	0.688		26.7	5.16e-06		26.7	0.804		75.25	5.483e-07		75.3	0.722
54.47	2.312e-06		54.5	0.668		27.3	4.95e-06		27.3	0.771		77	5.336e-07		77	0.702
55.71	2.245e-06		55.7	0.648		27.9	4.73e-06		27.9	0.736		78.75	5.184e-07		78.8	0.682
56.95	2.179e-06		57	0.629		28.6	4.5e-06		28.6	0.701		80.5	5.024e-07		80.5	0.661
58.19	2.115e-06		58.2	0.611		29.2	4.27e-06		29.2	0.665		82.25	4.857e-07		82.3	0.639
59.42	2.053e-06		59.4	0.593		29.8	4.03e-06		29.8	0.628		84	4.682e-07		84	0.616
60.66	1.991e-06		60.7	0.575		30.4	3.8e-06		30.4	0.592		85.75	4.498e-07		85.8	0.592
61.9	1.932e-06		61.9	0.558		31	3.57e-06		31	0.556		87.5	4.306e-07		87.5	0.567
63.14	1.874e-06		63.1	0.541		31.7	3.35e-06		31.7	0.521		89.25	4.107e-07		89.3	0.541
64.38	1.817e-06		64.4	0.525		32.3	3.13e-06		32.3	0.487		91	3.904e-07		91	0.514
65.61	1.762e-06		65.6	0.509		32.9	2.92e-06		32.9	0.454		92.75	3.702e-07		92.8	0.487
66.85	1.708e-06		66.9	0.493		33.5	2.72e-06		33.5	0.423		94.5	3.505e-07		94.5	0.461
68.09	1.657e-06		68.1	0.478		34.1	2.52e-06		34.1	0.393		96.25	3.315e-07		96.3	0.436
69.33	1.606e-06		69.3	0.464		34.8	2.35e-06		34.8	0.365		98	3.136e-07		98	0.413
70.57	1.558e-06		70.6	0.45		35.4	2.18e-06		35.4	0.339		99.75	2.969e-07		99.8	0.391
71.8	1.51e-06		71.8	0.436		36	2.02e-06		36	0.315		101.5	2.814e-07		102	0.37
73.04	1.464e-06		73	0.423		36.6	1.88e-06		36.6	0.293		103.2	2.668e-07		103	0.351
74.28	1.419e-06		74.3	0.41		37.2	1.75e-06		37.2	0.273		105	2.53e-07		105	0.333
75.52	1.375e-06		75.5	0.397		37.9	1.64e-06		37.9	0.255		106.8	2.397e-07		107	0.316
76.76	1.33e-06		76.8	0.384		38.5	1.53e-06		38.5	0.239		108.5	2.266e-07		109	0.298
77.99	1.286e-06		78	0.371		39.1	1.44e-06		39.1	0.224		110.2	2.138e-07		110	0.281
79.23	1.241e-06		79.2	0.358		39.7	1.36e-06		39.7	0.212		112	2.013e-07		112	0.265
80.47	1.196e-06		80.5	0.345		40.4	1.29e-06		40.4	0.2		113.8	1.891e-07		114	0.249
81.71	1.149e-06		81.7	0.332		41	1.22e-06		41	0.191		115.5	1.774e-07		116	0.234
82.95	1.101e-06		83	0.318		41.6	1.17e-06		41.6	0.182		117.2	1.665e-07		117	0.219
84.18	1.052e-06		84.2	0.304		42.2	1.12e-06		42.2	0.174		119	1.564e-07		119	0.206
85.42	1.001e-06		85.4	0.289		42.8	1.08e-06		42.8	0.168		120.8	1.471e-07		121	0.194
86.66	9.482e-07		86.7	0.274		43.5	1.04e-06		43.5	0.162		122.5	1.386e-07		123	0.182
87.9	8.942e-07		87.9	0.258		44.1	1.01e-06		44.1	0.157		124.2	1.308e-07		124	0.172
89.14	8.39e-07		89.1	0.242		44.7	9.76e-07		44.7	0.152		126	1.234e-07		126	0.162
90.37	7.831e-07		90.4	0.226		45.3	9.47e-07		45.3	0.148		127.8	1.163e-07		128	0.153
91.61	7.268e-07		91.6	0.21		45.9	9.2e-07		45.9	0.143		129.5	1.092e-07		130	0.144
92.85	6.707e-07		92.9	0.194		46.6	8.92e-07		46.6	0.139		131.2	1.022e-07		131	0.135
94.09	6.154e-07		94.1	0.178		47.2	8.65e-07		47.2	0.135		133	9.522e-08		133	0.125
95.33	5.614e-07		95.3	0.162		47.8	8.36e-07		47.8	0.13		134.8	8.832e-08		135	0.116
96.56	5.093e-07		96.6	0.147		48.4	8.07e-07		48.4	0.126		136.5	8.16e-08		137	0.107
97.8	4.597e-07		97.8	0.133		49	7.76e-07		49	0.121		138.2	7.513e-08		138	0.0989
99.04	4.13e-07		99	0.119		49.7	7.43e-07		49.7	0.116		140	6.898e-08		140	0.0908
100.3	3.696e-07		100	0.107		50.3	7.1e-07		50.3	0.111		141.8	6.318e-08		142	0.0832
101.5	3.299e-07		102	0.0953		50.9	6.74e-07		50.9	0.105		143.5	5.772e-08		144	0.076
102.8	2.941e-07		103	0.0849		51.5	6.37e-07		51.5	0.0993		145.2	5.257e-08		145	0.0692
104	2.621e-07		104	0.0757		52.1	5.99e-07		52.1	0.0933		147	4.772e-08		147	0.0628
105.2	2.34e-07		105	0.0676		52.8	5.6e-07		52.8	0.0873		148.8	4.316e-08		149	0.0568
106.5	2.096e-07		107	0.0605		53.4	5.21e-07		53.4	0.0811		150.5	3.891e-08		151	0.0512
107.7	1.886e-07		108	0.0545		54	4.81e-07		54	0.0749		152.2	3.499e-08		152	0.0461
108.9	1.707e-07		109	0.0493		54.6	4.4e-07		54.6	0.0686		154	3.145e-08		154	0.0414
110.2	1.555e-07		110	0.0449		55.2	4e-07		55.2	0.0624		155.8	2.827e-08		156	0.0372
111.4	1.423e-07		111	0.0411		55.9	3.61e-07		55.9	0.0562		157.5	2.546e-08		158	0.0335
112.7	1.307e-07		113	0.0377		56.5	3.22e-07		56.5	0.0501		159.2	2.298e-08		159	0.0302
113.9	1.201e-07		114	0.0347		57.1	2.83e-07		57.1	0.0441		161	2.079e-08		161	0.0274
115.1	1.099e-07		115	0.0317		57.7	2.46e-07		57.7	0.0383		162.8	1.891e-08		163	0.0249
116.4	9.943e-08		116	0.0287		58.4	2.09e-07		58.4	0.0326		164.5	1.733e-08		165	0.0228
117.6	8.818e-08		118	0.0255		59	1.73e-07		59	0.027		166.2	1.608e-08		166	0.0212
118.8	7.553e-08		119	0.0218		59.6	1.38e-07		59.6	0.0215		168	1.506e-08		168	0.0198
120.1	6.094e-08		120	0.0176		60.2	1.04e-07		60.2	0.0161		169.8	1.396e-08		170	0.0184
121.3	4.384e-08		121	0.0127		60.8	6.92e-08		60.8	0.0108		171.5	1.206e-08		172	0.0159
122.6	2.37e-08		123	0.00684		61.5	3.48e-08		61.5	0.00542		173.2	8.068e-09		173	0.0106
123.8	0		124	0		62.1	0		62.1	0		175	0		175	0

## Sheet: Figure 3a
Crysol fits of CYT-18 + Twort complexes to SAXS data
* q = momentum transfer
* Data for the displaced SAXS curves and original data are shown below
CYT-18 NTDs + Twort				CYT-18 NTDs + Twort (displaced)				CYT-18* + Twort				CYT-18* + Twort (displaced)
q (Å-1)	Intensity (a.u.)	Crysol Fit (a.u.)		q (Å-1)	Intensity (a.u.)	Crysol Fit (a.u.)		q (Å-1)	Intensity (a.u.)	Crysol Fit (a.u.)		q (Å-1)	Intensity (a.u.)	Crysol Fit (a.u.)
0.0208449	0.00380034	0.00373613		0.0208	38000	37400		0.02	0.00468863	0.00477347		0.02	4690	4770
0.0214083	0.00374593	0.00369247		0.0214	37500	36900		0.022	0.00461814	0.00456979		0.022	4620	4580
0.0219717	0.00369895	0.00364817		0.022	37000	36500		0.022535	0.00461272	0.00451198		0.0225	4610	4520
0.0225351	0.0036437	0.00360327		0.0225	36400	36000		0.023098	0.00453802	0.00445047		0.0231	4540	4460
0.0230984	0.0035854	0.0035578		0.0231	35900	35600		0.023662	0.00446042	0.00438819		0.0237	4460	4400
0.0236618	0.00354468	0.0035118		0.0237	35400	35100		0.024225	0.00438452	0.00432541		0.0242	4380	4330
0.0242252	0.003491	0.00346529		0.0242	34900	34700		0.024789	0.00431342	0.00426196		0.0248	4310	4270
0.0247885	0.00343686	0.00341833		0.0248	34400	34200		0.025352	0.00424692	0.00419813		0.0254	4250	4210
0.0253519	0.00338879	0.00337094		0.0254	33900	33700		0.025915	0.00417152	0.00413384		0.0259	4170	4140
0.0259153	0.00334733	0.00332316		0.0259	33500	33200		0.026479	0.00410442	0.00406904		0.0265	4100	4080
0.0264786	0.0032933	0.00327503		0.0265	32900	32700		0.027042	0.00403672	0.00400399		0.027	4040	4010
0.027042	0.00323942	0.00322657		0.027	32400	32300		0.027605	0.00396292	0.00393865		0.0276	3960	3950
0.0276054	0.00318887	0.00317782		0.0276	31900	31800		0.028169	0.00388602	0.00387293		0.0282	3890	3880
0.0281687	0.00313488	0.00312884		0.0282	31300	31300		0.028732	0.00381272	0.00380712		0.0287	3810	3810
0.0287321	0.00308385	0.00307962		0.0287	30800	30800		0.029295	0.00374432	0.00374116		0.0293	3740	3750
0.0292955	0.00303639	0.00303023		0.0293	30400	30300		0.029859	0.00367102	0.00367497		0.0299	3670	3680
0.0298588	0.00298667	0.0029807		0.0299	29900	29800		0.030422	0.00359562	0.00360883		0.0304	3600	3610
0.0304222	0.00293329	0.00293104		0.0304	29300	29300		0.030986	0.00352832	0.00354256		0.031	3530	3550
0.0309856	0.00288091	0.0028813		0.031	28800	28800		0.031549	0.00346512	0.00347643		0.0315	3460	3480
0.0315489	0.00282949	0.00283152		0.0315	28300	28300		0.032112	0.00340472	0.00341039		0.0321	3400	3410
0.0321123	0.00277993	0.00278172		0.0321	27800	27800		0.032676	0.00333972	0.00334434		0.0327	3340	3350
0.0326756	0.00273127	0.00273195		0.0327	27300	27300		0.033239	0.00326472	0.00327858		0.0332	3260	3280
0.033239	0.00267626	0.00268222		0.0332	26800	26800		0.033802	0.00318902	0.00321302		0.0338	3190	3220
0.0338024	0.00262595	0.00263257		0.0338	26300	26300		0.034366	0.00312272	0.00314759		0.0344	3120	3150
0.0343657	0.00257792	0.00258304		0.0344	25800	25800		0.034929	0.00306072	0.00308257		0.0349	3060	3080
0.0349291	0.00252547	0.00253364		0.0349	25300	25300		0.035492	0.00299672	0.00301788		0.0355	3000	3020
0.0354924	0.00247563	0.00248442		0.0355	24800	24800		0.036056	0.00293102	0.00295343		0.0361	2930	2950
0.0360558	0.00242375	0.00243539		0.0361	24200	24400		0.036619	0.00287022	0.0028895		0.0366	2870	2890
0.0366192	0.00237595	0.00238658		0.0366	23800	23900		0.037183	0.00280562	0.0028259		0.0372	2810	2830
0.0371825	0.00232288	0.00233804		0.0372	23200	23400		0.037746	0.00274082	0.00276288		0.0377	2740	2760
0.0377459	0.00227952	0.00228976		0.0377	22800	22900		0.038309	0.00268152	0.00270036		0.0383	2680	2700
0.0383092	0.00223156	0.00224179		0.0383	22300	22400		0.038873	0.00262252	0.00263827		0.0389	2620	2640
0.0388726	0.0021819	0.00219415		0.0389	21800	21900		0.039436	0.00256422	0.00257685		0.0394	2560	2580
0.0394359	0.00213549	0.00214686		0.0394	21400	21500		0.039999	0.00249872	0.00251602		0.04	2500	2520
0.0399993	0.00208985	0.00209993		0.04	20900	21000		0.040563	0.00243622	0.00245571		0.0406	2440	2460
0.0405626	0.00204426	0.00205341		0.0406	20400	20500		0.041126	0.00237972	0.00239616		0.0411	2380	2400
0.041126	0.00199464	0.00200729		0.0411	19900	20100		0.041689	0.00232042	0.00233728		0.0417	2320	2340
0.0416893	0.00194659	0.00196162		0.0417	19500	19600		0.042253	0.00226832	0.002279		0.0423	2270	2280
0.0422527	0.00190361	0.0019164		0.0423	19000	19200		0.042816	0.00221312	0.00222156		0.0428	2210	2220
0.042816	0.00185239	0.00187167		0.0428	18500	18700		0.043379	0.00215172	0.00216486		0.0434	2150	2160
0.0433794	0.00181189	0.00182743		0.0434	18100	18300		0.043943	0.00209842	0.00210884		0.0439	2100	2110
0.0439427	0.00177717	0.00178371		0.0439	17800	17800		0.044506	0.00204132	0.00205371		0.0445	2040	2050
0.0445061	0.00173268	0.00174051		0.0445	17300	17400		0.045069	0.00198802	0.00199939		0.0451	1990	2000
0.0450694	0.00168931	0.00169787		0.0451	16900	17000		0.045633	0.00193822	0.0019458		0.0456	1940	1940
0.0456328	0.00164837	0.00165578		0.0456	16500	16600		0.046196	0.00188632	0.00189315		0.0462	1890	1890
0.0461961	0.00160462	0.00161427		0.0462	16000	16100		0.046759	0.00183562	0.00184135		0.0468	1840	1840
0.0467594	0.00156337	0.00157335		0.0468	15600	15700		0.047323	0.00178732	0.00179033		0.0473	1790	1790
0.0473228	0.0015198	0.00153302		0.0473	15200	15300		0.047886	0.00173842	0.00174027		0.0479	1740	1740
0.0478861	0.00148167	0.0014933		0.0479	14800	14900		0.048449	0.00168982	0.0016911		0.0484	1690	1690
0.0484495	0.00144568	0.00145419		0.0484	14500	14500		0.049013	0.00164482	0.00164274		0.049	1640	1640
0.0490128	0.00140988	0.00141572		0.049	14100	14200		0.049576	0.00159702	0.00159537		0.0496	1600	1590
0.0495761	0.00137103	0.00137787		0.0496	13700	13800		0.050139	0.00155062	0.0015489		0.0501	1550	1550
0.0501395	0.00133238	0.00134066		0.0501	13300	13400		0.050703	0.00150462	0.00150326		0.0507	1500	1500
0.0507028	0.00129464	0.0013041		0.0507	12900	13000		0.051266	0.00146052	0.00145862		0.0513	1460	1460
0.0512661	0.0012607	0.00126819		0.0513	12600	12700		0.05183	0.00142002	0.00141483		0.0518	1420	1410
0.0518295	0.00122648	0.00123294		0.0518	12300	12300		0.052393	0.00137832	0.00137204		0.0524	1380	1370
0.0523928	0.00119232	0.00119836		0.0524	11900	12000		0.052956	0.00133782	0.00133019		0.053	1340	1330
0.0529561	0.00115869	0.00116445		0.053	11600	11600		0.053519	0.00129772	0.00128927		0.0535	1300	1290
0.0535195	0.00112633	0.00113121		0.0535	11300	11300		0.054083	0.00125542	0.00124921		0.0541	1260	1250
0.0540828	0.00109336	0.00109865		0.0541	10900	11000		0.054646	0.00121932	0.00121016		0.0546	1220	1210
0.0546461	0.00106312	0.00106677		0.0546	10600	10700		0.05521	0.00118482	0.00117197		0.0552	1180	1170
0.0552095	0.00103281	0.00103557		0.0552	10300	10400		0.055773	0.00114382	0.00113477		0.0558	1140	1130
0.0557728	0.00100359	0.00100504		0.0558	10000	10100		0.056336	0.00111042	0.00109849		0.0563	1110	1100
0.0563361	0.000973304	0.000975198		0.0563	9730	9750		0.056899	0.00107192	0.00106313		0.0569	1070	1060
0.0568994	0.000944115	0.000946028		0.0569	9440	9460		0.057463	0.00103602	0.00102861		0.0575	1040	1030
0.0574628	0.000917606	0.000917526		0.0575	9180	9180		0.058026	0.00100682	0.000995048		0.058	1010	992
0.0580261	0.000889987	0.000889696		0.058	8900	8900		0.058589	0.000974499	0.000962375		0.0586	974	960
0.0585894	0.000860864	0.000862531		0.0586	8610	8630		0.059153	0.000942579	0.000930525		0.0592	942	928
0.0591527	0.000835567	0.000836025		0.0592	8360	8360		0.059716	0.000910599	0.000899599		0.0597	910	897
0.059716	0.000811598	0.000810171		0.0597	8120	8100		0.060279	0.000879599	0.000869528		0.0603	879	867
0.0602794	0.000785878	0.00078496		0.0603	7860	7850		0.060843	0.000853029	0.000840254		0.0608	853	838
0.0608427	0.000762213	0.000760396		0.0608	7620	7600		0.061406	0.000825999	0.00081187		0.0614	826	809
0.061406	0.000741836	0.000736471		0.0614	7420	7360		0.061969	0.000798389	0.000784317		0.062	798	782
0.0619693	0.000715529	0.00071318		0.062	7160	7130		0.062533	0.000772039	0.000757538		0.0625	772	755
0.0625326	0.000689483	0.000690518		0.0625	6900	6900		0.063096	0.000748179	0.000731616		0.0631	748	729
0.0630959	0.000671296	0.000668478		0.0631	6710	6680		0.063659	0.000720809	0.000706492		0.0637	721	704
0.0636592	0.000650439	0.000647055		0.0637	6500	6470		0.064223	0.000694619	0.000682111		0.0642	694	680
0.0642226	0.000629477	0.000626237		0.0642	6300	6260		0.064786	0.000671219	0.000658545		0.0648	671	656
0.0647859	0.000607321	0.000606023		0.0648	6070	6060		0.065349	0.000649229	0.000635737		0.0653	649	634
0.0653492	0.000587705	0.000586401		0.0653	5880	5860		0.065912	0.000624589	0.000613673		0.0659	624	612
0.0659125	0.000571539	0.000567361		0.0659	5720	5670		0.066476	0.000603339	0.000592298		0.0665	603	590
0.0664758	0.00055358	0.000548893		0.0665	5540	5490		0.067039	0.000580259	0.000571675		0.067	580	570
0.0670391	0.000537226	0.000530988		0.067	5370	5310		0.067602	0.000559789	0.000551749		0.0676	560	550
0.0676024	0.000520343	0.000513636		0.0676	5200	5140		0.068166	0.000539169	0.000532469		0.0682	539	531
0.0681657	0.000501624	0.000496824		0.0682	5020	4970		0.068729	0.000520319	0.000513889		0.0687	520	512
0.068729	0.00048636	0.000480543		0.0687	4860	4800		0.069292	0.000501319	0.000495956		0.0693	501	494
0.0692923	0.000470005	0.000464781		0.0693	4700	4650		0.069856	0.000485969	0.000478624		0.0699	486	477
0.0698556	0.000453631	0.000449527		0.0699	4540	4490		0.070419	0.000468889	0.000461938		0.0704	469	460
0.0704189	0.000439859	0.000434769		0.0704	4400	4350		0.070982	0.000450339	0.000445852		0.071	450	444
0.0709822	0.000425303	0.000420498		0.071	4250	4200		0.071545	0.000433359	0.000430351		0.0715	433	429
0.0715455	0.000412181	0.000406702		0.0715	4120	4070		0.072109	0.000417379	0.000415394		0.0721	417	414
0.0721087	0.000398755	0.000393375		0.0721	3990	3930		0.072672	0.000404149	0.000401019		0.0727	404	400
0.072672	0.000385414	0.000380502		0.0727	3850	3800		0.073235	0.000388429	0.000387185		0.0732	388	386
0.0732353	0.000370922	0.000368074		0.0732	3710	3680		0.073799	0.000372769	0.000373852		0.0738	373	373
0.0737986	0.000356229	0.000356081		0.0738	3560	3560		0.074362	0.000360439	0.000361054		0.0744	360	360
0.0743619	0.000345127	0.000344512		0.0744	3450	3440		0.074925	0.000348149	0.000348751		0.0749	348	348
0.0749252	0.000339299	0.000333356		0.0749	3390	3330		0.075489	0.000334779	0.000336908		0.0755	335	336
0.0754885	0.000329692	0.000322603		0.0755	3300	3230		0.076052	0.000324979	0.000325552		0.0761	325	325
0.0760517	0.000317843	0.000312243		0.0761	3180	3120		0.076615	0.000312019	0.000314646		0.0766	312	314
0.076615	0.000307645	0.000302261		0.0766	3080	3020		0.077178	0.000303179	0.000304178		0.0772	303	303
0.0771783	0.000297839	0.00029265		0.0772	2980	2930		0.077742	0.000292099	0.000294114		0.0777	292	293
0.0777416	0.000286154	0.000283397		0.0777	2860	2830		0.078305	0.000282199	0.000284477		0.0783	282	284
0.0783048	0.000277071	0.000274495		0.0783	2770	2740		0.078868	0.000273189	0.000275234		0.0789	273	275
0.0788681	0.000270078	0.000265929		0.0789	2700	2660		0.079431	0.000262659	0.000266373		0.0794	263	266
0.0794314	0.000261124	0.000257692		0.0794	2610	2580		0.079995	0.000251979	0.000257866		0.08	252	257
0.0799947	0.000253277	0.000249772		0.08	2530	2500		0.080558	0.000241979	0.00024973		0.0806	242	249
0.0805579	0.000248153	0.000242161		0.0806	2480	2420		0.081121	0.000233579	0.000241934		0.0811	233	241
0.0811212	0.000238361	0.000234845		0.0811	2380	2350		0.081684	0.000224489	0.000234464		0.0817	224	234
0.0816845	0.000231162	0.000227815		0.0817	2310	2280		0.082248	0.000220649	0.000227295		0.0822	221	227
0.0822477	0.000224629	0.000221061		0.0822	2250	2210		0.082811	0.000213169	0.000220438		0.0828	213	220
0.082811	0.000216789	0.000214571		0.0828	2170	2150		0.083374	0.000205549	0.000213867		0.0834	205	214
0.0833743	0.000212529	0.000208335		0.0834	2130	2080		0.083937	0.000196819	0.000207572		0.0839	197	207
0.0839375	0.000206393	0.000202346		0.0839	2060	2020		0.084501	0.000192739	0.00020153		0.0845	193	201
0.0845008	0.000200292	0.000196592		0.0845	2000	1970		0.085064	0.000186299	0.000195751		0.0851	186	196
0.085064	0.000197246	0.000191067		0.0851	1970	1910		0.085627	0.000178629	0.000190214		0.0856	178	190
0.0856273	0.0001904	0.00018576		0.0856	1900	1860		0.086191	0.000173199	0.0001849		0.0862	173	185
0.0861905	0.000185145	0.000180665		0.0862	1850	1810		0.086754	0.000168529	0.000179818		0.0868	168	180
0.0867538	0.000177573	0.000175772		0.0868	1780	1760		0.087317	0.000163769	0.00017495		0.0873	164	175
0.087317	0.000173599	0.000171075		0.0873	1740	1710		0.08788	0.000160859	0.000170286		0.0879	161	170
0.0878803	0.000171565	0.000166566		0.0879	1720	1670		0.088443	0.000154519	0.000165819		0.0884	154	166
0.0884435	0.000165347	0.00016224		0.0884	1650	1620		0.089007	0.000148689	0.000161533		0.089	149	161
0.0890068	0.000159029	0.000158087		0.089	1590	1580		0.08957	0.000144099	0.000157436		0.0896	144	157
0.08957	0.000153394	0.000154103		0.0896	1530	1540		0.090133	0.000138789	0.000153512		0.0901	139	153
0.0901333	0.000151594	0.000150281		0.0901	1520	1500		0.090696	0.000135409	0.000149755		0.0907	135	150
0.0906965	0.000147133	0.000146616		0.0907	1470	1470		0.09126	0.000130949	0.000146149		0.0913	131	146
0.0912597	0.000143851	0.000143098		0.0913	1440	1430		0.091823	0.000128269	0.000142698		0.0918	128	143
0.091823	0.000141754	0.00013972		0.0918	1420	1400		0.092386	0.000125399	0.000139388		0.0924	125	139
0.0923862	0.000137935	0.000136477		0.0924	1380	1370		0.092949	0.000121749	0.000136211		0.0929	122	136
0.0929494	0.000133373	0.00013336		0.0929	1330	1330		0.093513	0.000117019	0.000133156		0.0935	117	133
0.0935127	0.000131665	0.000130364		0.0935	1320	1300		0.094076	0.000116179	0.000130225		0.0941	116	130
0.0940759	0.000129116	0.000127484		0.0941	1290	1280		0.094639	0.000113129	0.000127408		0.0946	113	127
0.0946391	0.000127642	0.000124713		0.0946	1280	1250		0.095202	0.000108869	0.000124698		0.0952	109	125
0.0952023	0.00012277	0.000122046		0.0952	1230	1220		0.095766	0.000104989	0.000122085		0.0958	105	122
0.0957656	0.000120573	0.000119477		0.0958	1210	1200		0.096329	0.000103129	0.000119573		0.0963	103	120
0.0963288	0.00011703	0.000117004		0.0963	1170	1170		0.096892	0.000101199	0.000117153		0.0969	101	117
0.096892	0.000115763	0.000114621		0.0969	1160	1150		0.097455	0.000101179	0.00011482		0.0975	101	115
0.0974552	0.000113839	0.000112323		0.0975	1140	1120		0.098018	9.73612e-05	0.000112569		0.098	97.2	113
0.0980184	0.000110651	0.000110107		0.098	1110	1100		0.098582	9.67322e-05	0.000110392		0.0986	96.6	111
0.0985817	0.000109872	0.000107969		0.0986	1100	1080		0.099145	9.56792e-05	0.000108293		0.0991	95.5	108
0.0991449	0.000108498	0.000105906		0.0991	1090	1060		0.099708	9.15822e-05	0.000106265		0.0997	91.4	106
0.0997081	0.000105535	0.000103913		0.0997	1060	1040		0.10027	9.03052e-05	0.000104307		0.1	90.2	104
0.100271	0.000104935	0.00010199		0.1	1050	1020		0.10083	8.93162e-05	0.000102418		0.101	89.2	103
0.100834	0.000102721	0.00010013		0.101	1030	1000		0.1014	8.65022e-05	0.000100557		0.101	86.4	101
0.101398	9.83586e-05	9.83279e-05		0.101	984	984		0.10196	8.55202e-05	9.87844e-05		0.102	85.4	98.9
0.101961	9.62179e-05	9.65871e-05		0.102	963	967		0.10252	8.30512e-05	9.70654e-05		0.103	82.9	97.2
0.102524	9.51426e-05	9.49013e-05		0.103	952	950		0.10309	8.17252e-05	9.53674e-05		0.103	81.6	95.5
0.103087	9.26476e-05	9.32675e-05		0.103	927	934		0.10365	8.03722e-05	9.37472e-05		0.104	80.2	93.9
0.10365	9.19014e-05	9.16831e-05		0.104	919	918		0.10421	7.94552e-05	9.21721e-05		0.104	79.3	92.3
0.104214	9.0003e-05	9.01429e-05		0.104	900	902		0.10478	7.83072e-05	9.06127e-05		0.105	78.2	90.7
0.104777	8.79811e-05	8.86498e-05		0.105	880	888		0.10534	7.49132e-05	8.91214e-05		0.105	74.8	89.2
0.10534	8.60359e-05	8.71988e-05		0.105	861	873		0.1059	7.32422e-05	8.76682e-05		0.106	73.1	87.8
0.105903	8.53545e-05	8.57876e-05		0.106	854	859		0.10647	7.34402e-05	8.62261e-05		0.106	73.3	86.3
0.106466	8.41346e-05	8.44142e-05		0.106	842	845		0.10703	7.00352e-05	8.48436e-05		0.107	69.9	84.9
0.10703	8.27024e-05	8.30742e-05		0.107	827	832		0.10759	6.63482e-05	8.34934e-05		0.108	66.2	83.6
0.107593	8.1327e-05	8.17705e-05		0.108	814	819		0.10816	6.67922e-05	8.21502e-05		0.108	66.7	82.2
0.108156	8.03962e-05	8.04987e-05		0.108	804	806		0.10872	6.60942e-05	8.08594e-05		0.109	66	80.9
0.108719	7.91784e-05	7.92573e-05		0.109	792	794		0.10928	6.67692e-05	7.95957e-05		0.109	66.6	79.7
0.109282	7.92611e-05	7.80446e-05		0.109	793	782		0.10985	6.64932e-05	7.83355e-05		0.11	66.4	78.4
0.109846	7.69162e-05	7.68568e-05		0.11	770	770		0.11041	6.55222e-05	7.71217e-05		0.11	65.4	77.2
0.110409	7.61453e-05	7.56967e-05		0.11	762	758		0.11097	6.38452e-05	7.59307e-05		0.111	63.7	76
0.110972	7.41105e-05	7.4561e-05		0.111	741	747		0.11153	6.38672e-05	7.47618e-05		0.112	63.7	74.8
0.111535	7.2484e-05	7.34488e-05		0.112	725	736		0.1121	6.43392e-05	7.35938e-05		0.112	64.2	73.6
0.112098	7.22311e-05	7.2359e-05		0.112	723	725		0.11266	6.32772e-05	7.24669e-05		0.113	63.1	72.5
0.112661	7.11446e-05	7.12908e-05		0.113	712	714		0.11323	6.15662e-05	7.13401e-05		0.113	61.4	71.4
0.113225	7.07893e-05	7.02414e-05		0.113	708	704		0.11379	6.12612e-05	7.02521e-05		0.114	61.1	70.3
0.113788	6.80609e-05	6.92138e-05		0.114	681	693		0.11435	6.01912e-05	6.91823e-05		0.114	60.1	69.2
0.114351	6.75266e-05	6.82051e-05		0.114	676	683		0.11491	5.97682e-05	6.81301e-05		0.115	59.6	68.1
0.114914	6.66776e-05	6.72147e-05		0.115	667	674		0.11548	5.79382e-05	6.70764e-05		0.115	57.8	67.1
0.115477	6.59558e-05	6.62419e-05		0.115	660	664		0.11604	5.71262e-05	6.60577e-05		0.116	57	66
0.11604	6.3331e-05	6.52858e-05		0.116	634	654		0.1166	5.57922e-05	6.50546e-05		0.117	55.7	65
0.116603	6.32693e-05	6.43458e-05		0.117	633	645		0.11717	5.50022e-05	6.40491e-05		0.117	54.9	64
0.117167	6.15135e-05	6.34196e-05		0.117	616	636		0.11773	5.35992e-05	6.30759e-05		0.118	53.5	63
0.11773	5.99279e-05	6.25099e-05		0.118	600	626		0.11829	5.51742e-05	6.21167e-05		0.118	55	62.1
0.118293	6.06846e-05	6.16144e-05		0.118	607	618		0.11886	5.32472e-05	6.11544e-05		0.119	53.1	61.1
0.118856	6.03987e-05	6.07326e-05		0.119	604	609		0.11942	5.32162e-05	6.0222e-05		0.119	53.1	60.2
0.119419	5.99101e-05	5.98638e-05		0.119	599	600		0.11998	5.32552e-05	5.93022e-05		0.12	53.1	59.2
0.119982	6.00797e-05	5.90075e-05		0.12	601	591		0.12054	5.09842e-05	5.83947e-05		0.121	50.9	58.3
0.120545	5.96823e-05	5.81634e-05		0.121	597	583		0.12111	5.01162e-05	5.74832e-05		0.121	50	57.4
0.121109	5.99446e-05	5.73295e-05		0.121	600	575		0.12167	5.03472e-05	5.65998e-05		0.122	50.2	56.5
0.121672	5.72702e-05	5.65087e-05		0.122	573	567		0.12223	4.96922e-05	5.57281e-05		0.122	49.6	55.6
0.122235	5.60528e-05	5.56993e-05		0.122	561	558		0.1228	5.06152e-05	5.48528e-05		0.123	50.5	54.7
0.122798	5.41079e-05	5.4901e-05		0.123	541	550		0.12336	5.07282e-05	5.40045e-05		0.123	50.6	53.9
0.123361	5.35751e-05	5.41137e-05		0.123	536	543		0.12392	4.96462e-05	5.31676e-05		0.124	49.5	53.1
0.123924	5.28699e-05	5.33371e-05		0.124	529	535		0.12449	4.76202e-05	5.23274e-05		0.124	47.5	52.2
0.124487	5.38345e-05	5.25711e-05		0.124	539	527		0.12505	4.53932e-05	5.15132e-05		0.125	45.3	51.4
0.12505	5.20993e-05	5.18155e-05		0.125	521	520		0.12561	4.53842e-05	5.07101e-05		0.126	45.3	50.6
0.125613	5.23338e-05	5.10701e-05		0.126	524	512		0.12618	4.57902e-05	4.99038e-05		0.126	45.7	49.8
0.126177	5.06073e-05	5.03334e-05		0.126	506	505		0.12674	4.46012e-05	4.91227e-05		0.127	44.5	49
0.12674	4.97693e-05	4.96079e-05		0.127	498	497		0.1273	4.52942e-05	4.83522e-05		0.127	45.2	48.2
0.127303	4.86774e-05	4.8892e-05		0.127	487	490		0.12787	4.53952e-05	4.75789e-05		0.128	45.3	47.4
0.127866	4.82694e-05	4.81857e-05		0.128	483	483		0.12843	4.55252e-05	4.68297e-05		0.128	45.4	46.7
0.128429	4.74444e-05	4.74887e-05		0.128	475	476		0.12899	4.45132e-05	4.60909e-05		0.129	44.4	45.9
0.128992	4.82216e-05	4.68009e-05		0.129	483	469		0.12956	4.24592e-05	4.53494e-05		0.13	42.3	45.2
0.129555	4.80495e-05	4.61222e-05		0.13	481	463		0.13012	4.14762e-05	4.46312e-05		0.13	41.3	44.5
0.130118	4.52107e-05	4.54523e-05		0.13	452	456		0.13068	4.13622e-05	4.39231e-05		0.131	41.2	43.7
0.130681	4.47389e-05	4.47913e-05		0.131	448	449		0.13124	4.23432e-05	4.32252e-05		0.131	42.2	43
0.131244	4.46992e-05	4.4139e-05		0.131	447	443		0.13181	4.09892e-05	4.25253e-05		0.132	40.9	42.3
0.131808	4.26229e-05	4.34944e-05		0.132	427	436		0.13237	3.86862e-05	4.18483e-05		0.132	38.6	41.7
0.132371	4.37561e-05	4.28598e-05		0.132	438	430		0.13293	4.06802e-05	4.11817e-05		0.133	40.5	41
0.132934	4.21044e-05	4.22341e-05		0.133	421	424		0.1335	3.85722e-05	4.0514e-05		0.134	38.4	40.3
0.133497	4.00314e-05	4.16171e-05		0.133	401	417		0.13406	3.68042e-05	3.98687e-05		0.134	36.7	39.7
0.13406	4.16338e-05	4.1009e-05		0.134	417	411		0.13462	3.72672e-05	3.9234e-05		0.135	37.1	39
0.134623	4.36269e-05	4.04097e-05		0.135	437	405		0.13519	3.78582e-05	3.85989e-05		0.135	37.7	38.4
0.135186	4.2196e-05	3.98191e-05		0.135	422	399		0.13575	3.83182e-05	3.79858e-05		0.136	38.2	37.8
0.135749	4.10207e-05	3.92374e-05		0.136	411	394		0.13631	3.78112e-05	3.73833e-05		0.136	37.7	37.2
0.136312	4.11042e-05	3.86643e-05		0.136	411	388		0.13687	3.60452e-05	3.67914e-05		0.137	35.9	36.6
0.136875	3.97132e-05	3.81e-05		0.137	398	382		0.13744	3.58892e-05	3.62e-05		0.137	35.8	36
0.137438	3.83396e-05	3.75443e-05		0.137	384	377		0.138	3.73382e-05	3.56297e-05		0.138	37.2	35.4
0.138001	3.75625e-05	3.69973e-05		0.138	376	371		0.13856	3.69832e-05	3.507e-05		0.139	36.9	34.9
0.138564	4.01497e-05	3.64589e-05		0.139	402	366		0.13913	3.57702e-05	3.45112e-05		0.139	35.6	34.3
0.139127	3.80747e-05	3.5929e-05		0.139	381	361		0.13969	3.65382e-05	3.39728e-05		0.14	36.4	33.8
0.13969	3.70486e-05	3.54076e-05		0.14	371	355		0.14025	3.42202e-05	3.3445e-05		0.14	34.1	33.3
0.140253	3.64049e-05	3.48947e-05		0.14	364	350		0.14082	3.36022e-05	3.29186e-05		0.141	33.5	32.7
0.140816	3.41905e-05	3.43902e-05		0.141	342	345		0.14138	3.27722e-05	3.24121e-05		0.141	32.6	32.2
0.14138	3.37214e-05	3.38934e-05		0.141	338	340		0.14194	3.30282e-05	3.19165e-05		0.142	32.9	31.7
0.141943	3.46183e-05	3.34061e-05		0.142	347	335		0.14251	3.37372e-05	3.14231e-05		0.143	33.6	31.2
0.142506	3.37799e-05	3.29275e-05		0.143	338	330		0.14307	3.27282e-05	3.09495e-05		0.143	32.6	30.8
0.143069	3.17026e-05	3.24576e-05		0.143	317	326		0.14363	3.25322e-05	3.04868e-05		0.144	32.4	30.3
0.143632	3.19362e-05	3.19965e-05		0.144	320	321		0.14419	3.19362e-05	3.00353e-05		0.144	31.8	29.9
0.144195	3.12687e-05	3.15442e-05		0.144	313	317		0.14476	3.15602e-05	2.95871e-05		0.145	31.4	29.4
0.144758	3.24055e-05	3.11007e-05		0.145	324	312		0.14532	3.06362e-05	2.91579e-05		0.145	30.5	29
0.145321	3.2098e-05	3.06661e-05		0.145	321	308		0.14588	3.04692e-05	2.874e-05		0.146	30.3	28.6
0.145884	3.21376e-05	3.02403e-05		0.146	322	303		0.14645	3.13182e-05	2.8326e-05		0.146	31.2	28.2
0.146447	3.17295e-05	2.98235e-05		0.146	318	299		0.14701	3.08332e-05	2.79306e-05		0.147	30.7	27.8
0.14701	2.97451e-05	2.94155e-05		0.147	298	295		0.14757	2.89552e-05	2.75463e-05		0.148	28.8	27.4
0.147573	3.05526e-05	2.90163e-05		0.148	306	291		0.14814	2.95532e-05	2.71667e-05		0.148	29.4	27
0.148136	3.03089e-05	2.8626e-05		0.148	303	287		0.1487	2.91662e-05	2.6805e-05		0.149	29	26.7
0.148699	3.05378e-05	2.82446e-05		0.149	306	283		0.14926	2.96092e-05	2.64544e-05		0.149	29.5	26.3
0.149262	2.87393e-05	2.7872e-05		0.149	288	280		0.14983	2.83402e-05	2.61089e-05		0.15	28.2	26
0.149825	2.81239e-05	2.75082e-05		0.15	282	276		0.15039	2.86072e-05	2.57807e-05		0.15	28.5	25.7
0.150388	2.87152e-05	2.71531e-05		0.15	288	273		0.15095	2.91062e-05	2.54635e-05		0.151	29	25.4
0.150951	2.75237e-05	2.68068e-05		0.151	276	269		0.15151	2.73612e-05	2.51572e-05		0.152	27.2	25.1
0.151514	2.96886e-05	2.64692e-05		0.152	297	266		0.15208	2.63642e-05	2.48565e-05		0.152	26.2	24.8
0.152077	2.84471e-05	2.61403e-05		0.152	285	262		0.15264	2.77182e-05	2.45719e-05		0.153	27.6	24.5
0.15264	2.63135e-05	2.58201e-05		0.153	264	259		0.1532	2.76782e-05	2.42979e-05		0.153	27.5	24.2
0.153203	2.71746e-05	2.55086e-05		0.153	272	256		0.15377	2.74892e-05	2.40297e-05		0.154	27.4	24
0.153766	2.67684e-05	2.52057e-05		0.154	268	253		0.15433	2.77502e-05	2.37768e-05		0.154	27.6	23.7
0.154329	2.67952e-05	2.49114e-05		0.154	268	250		0.15489	2.61722e-05	2.35342e-05		0.155	26	23.5
0.154892	2.67562e-05	2.46256e-05		0.155	268	247		0.15546	2.48652e-05	2.32978e-05		0.155	24.7	23.3
0.155455	2.64318e-05	2.43484e-05		0.155	265	244		0.15602	2.42212e-05	2.30758e-05		0.156	24.1	23
0.156018	2.7005e-05	2.40797e-05		0.156	270	242		0.15658	2.38482e-05	2.28639e-05		0.157	23.7	22.8
0.15658	2.67e-05	2.38199e-05		0.157	267	239		0.15714	2.39752e-05	2.26621e-05		0.157	23.8	22.6
0.157143	2.46604e-05	2.35681e-05		0.157	247	237		0.15771	2.69322e-05	2.24669e-05		0.158	26.8	22.5
0.157706	2.51634e-05	2.33247e-05		0.158	252	234		0.15827	2.59542e-05	2.22852e-05		0.158	25.8	22.3
0.158269	2.51214e-05	2.30896e-05		0.158	252	232		0.15883	2.65392e-05	2.21134e-05		0.159	26.4	22.1
0.158832	2.54316e-05	2.28629e-05		0.159	255	229		0.1594	2.63542e-05	2.19487e-05		0.159	26.2	22
0.159395	2.43782e-05	2.26445e-05		0.159	244	227		0.15996	2.63922e-05	2.17968e-05		0.16	26.3	21.8
0.159958	2.48868e-05	2.24343e-05		0.16	249	225		0.16052	2.54562e-05	2.16546e-05		0.161	25.3	21.7
0.160521	2.55577e-05	2.22324e-05		0.161	256	223		0.16108	2.58312e-05	2.1522e-05		0.161	25.7	21.6
0.161084	2.52969e-05	2.20386e-05		0.161	253	221		0.16165	2.50612e-05	2.13965e-05		0.162	24.9	21.4
0.161647	2.47334e-05	2.18526e-05		0.162	248	219		0.16221	2.39442e-05	2.12821e-05		0.162	23.8	21.3
0.16221	2.51172e-05	2.16743e-05		0.162	252	217		0.16277	2.39492e-05	2.11764e-05		0.163	23.8	21.2
0.162773	2.64305e-05	2.15035e-05		0.163	265	216		0.16334	2.39142e-05	2.10772e-05		0.163	23.8	21.1
0.163336	2.67745e-05	2.13399e-05		0.163	268	214		0.1639	2.40532e-05	2.0988e-05		0.164	23.9	21.1
0.163899	2.54096e-05	2.11835e-05		0.164	254	213		0.16446	2.36962e-05	2.09066e-05		0.164	23.6	21
0.164462	2.46915e-05	2.1034e-05		0.164	247	211		0.16503	2.54362e-05	2.08314e-05		0.165	25.3	20.9
0.165025	2.39527e-05	2.08913e-05		0.165	240	210		0.16559	2.61312e-05	2.0765e-05		0.166	26	20.9
0.165587	2.27182e-05	2.07555e-05		0.166	228	208		0.16615	2.50282e-05	2.07057e-05		0.166	24.9	20.8
0.16615	2.3997e-05	2.06259e-05		0.166	240	207		0.16671	2.54332e-05	2.06534e-05		0.167	25.3	20.8
0.166713	2.33967e-05	2.05028e-05		0.167	234	206		0.16728	2.46812e-05	2.06069e-05		0.167	24.5	20.7
0.167276	2.26013e-05	2.03859e-05		0.167	226	205		0.16784	2.31402e-05	2.05678e-05		0.168	23	20.7
0.167839	2.22846e-05	2.02751e-05		0.168	223	203		0.1684	2.36262e-05	2.05351e-05		0.168	23.5	20.6
0.168402	2.16921e-05	2.01703e-05		0.168	217	202		0.16897	2.30592e-05	2.0508e-05		0.169	22.9	20.6
0.168965	2.25728e-05	2.00714e-05		0.169	226	201		0.16953	2.27552e-05	2.04875e-05		0.17	22.6	20.6
0.169528	2.24802e-05	1.99783e-05		0.17	225	200		0.17009	2.23752e-05	2.04727e-05		0.17	22.2	20.6
0.170091	2.22908e-05	1.98909e-05		0.17	223	200		0.17065	2.28272e-05	2.04636e-05		0.171	22.7	20.6
0.170654	2.15076e-05	1.9809e-05		0.171	215	199		0.17122	2.30852e-05	2.04597e-05		0.171	23	20.6
0.171216	2.3243e-05	1.97325e-05		0.171	233	198		0.17178	2.27872e-05	2.04609e-05		0.172	22.7	20.6
0.171779	2.25277e-05	1.9661e-05		0.172	226	197		0.17234	2.25182e-05	2.04668e-05		0.172	22.4	20.6
0.172342	2.26604e-05	1.95942e-05		0.172	227	197		0.17291	2.39282e-05	2.04774e-05		0.173	23.8	20.6
0.172905	2.34056e-05	1.9532e-05		0.173	234	196		0.17347	2.38672e-05	2.04918e-05		0.173	23.7	20.6
0.173468	2.22465e-05	1.9474e-05		0.173	223	195		0.17403	2.44242e-05	2.05101e-05		0.174	24.3	20.7
0.174031	2.03628e-05	1.94201e-05		0.174	204	195		0.17459	2.37262e-05	2.05318e-05		0.175	23.6	20.7
0.174594	2.10074e-05	1.937e-05		0.175	210	194		0.17516	2.30092e-05	2.05573e-05		0.175	22.9	20.7
0.175156	2.21549e-05	1.93235e-05		0.175	222	194		0.17572	2.34312e-05	2.05852e-05		0.176	23.3	20.7
0.175719	2.18759e-05	1.92803e-05		0.176	219	194		0.17628	2.23212e-05	2.06158e-05		0.176	22.2	20.8
0.176282	2.2229e-05	1.92402e-05		0.176	223	193		0.17685	2.26972e-05	2.06493e-05		0.177	22.6	20.8
0.176845	2.20556e-05	1.92031e-05		0.177	221	193		0.17741	2.34172e-05	2.06843e-05		0.177	23.3	20.8
0.177408	2.08037e-05	1.91686e-05		0.177	208	192		0.17797	2.26812e-05	2.0721e-05		0.178	22.5	20.9
0.177971	2.12062e-05	1.91367e-05		0.178	212	192		0.17853	2.17732e-05	2.07591e-05		0.179	21.6	20.9
0.178534	2.16271e-05	1.9107e-05		0.179	217	192		0.1791	2.17102e-05	2.07991e-05		0.179	21.6	20.9
0.179096	2.20801e-05	1.90794e-05		0.179	221	192		0.17966	2.18072e-05	2.08392e-05		0.18	21.7	21
0.179659	2.35208e-05	1.90536e-05		0.18	236	191		0.18022	2.21932e-05	2.08798e-05		0.18	22.1	21
0.180222	2.26496e-05	1.90295e-05		0.18	227	191		0.18079	2.32182e-05	2.09215e-05		0.181	23.1	21.1
0.180785	2.25987e-05	1.90068e-05		0.181	226	191		0.18135	2.31682e-05	2.09624e-05		0.181	23	21.1
0.181348	1.97684e-05	1.89854e-05		0.181	198	191		0.18191	2.19062e-05	2.10033e-05		0.182	21.8	21.1
0.18191	2.09267e-05	1.89651e-05		0.182	210	190		0.18247	2.29922e-05	2.10437e-05		0.182	22.9	21.2
0.182473	2.19496e-05	1.89456e-05		0.182	220	190		0.18304	2.38732e-05	2.10842e-05		0.183	23.7	21.2
0.183036	1.97819e-05	1.89268e-05		0.183	198	190		0.1836	2.36132e-05	2.11233e-05		0.184	23.5	21.3
0.183599	2.17058e-05	1.89084e-05		0.184	217	190		0.18416	2.22682e-05	2.11613e-05		0.184	22.1	21.3
0.184162	2.15161e-05	1.88904e-05		0.184	216	190		0.18472	2.19952e-05	2.1198e-05		0.185	21.9	21.3
0.184724	1.97434e-05	1.88725e-05		0.185	198	190		0.18529	2.23922e-05	2.12339e-05		0.185	22.3	21.4
0.185287	2.01848e-05	1.88544e-05		0.185	202	189		0.18585	2.25912e-05	2.12675e-05		0.186	22.5	21.4
0.18585	1.99937e-05	1.88361e-05		0.186	200	189		0.18641	2.21282e-05	2.12992e-05		0.186	22	21.4
0.186413	2.07115e-05	1.88174e-05		0.186	207	189		0.18698	2.31112e-05	2.13293e-05		0.187	23	21.4
0.186976	2.01401e-05	1.8798e-05		0.187	202	189		0.18754	2.16682e-05	2.13565e-05		0.188	21.5	21.5
0.187538	2.00421e-05	1.87778e-05		0.188	201	189		0.1881	2.26682e-05	2.13811e-05		0.188	22.5	21.5
0.188101	2.02942e-05	1.87565e-05		0.188	203	188		0.18866	2.29512e-05	2.14029e-05		0.189	22.8	21.5
0.188664	2.07041e-05	1.8734e-05		0.189	207	188		0.18923	2.26172e-05	2.1422e-05		0.189	22.5	21.5
0.189227	2.15273e-05	1.87102e-05		0.189	216	188		0.18979	2.15062e-05	2.14375e-05		0.19	21.4	21.5
0.189789	2.08582e-05	1.86848e-05		0.19	209	188		0.19035	2.18222e-05	2.14495e-05		0.19	21.7	21.5
0.190352	2.00164e-05	1.86576e-05		0.19	201	188		0.19092	2.29302e-05	2.1458e-05		0.191	22.8	21.5
0.190915	1.94169e-05	1.86286e-05		0.191	195	187		0.19148	2.19802e-05	2.14627e-05		0.191	21.8	21.5
0.191478	2.04832e-05	1.85976e-05		0.191	205	187		0.19204	2.16872e-05	2.14636e-05		0.192	21.6	21.5
0.19204	1.95816e-05	1.85646e-05		0.192	196	187		0.1926	2.23132e-05	2.14606e-05		0.193	22.2	21.5
0.192603	1.98093e-05	1.85295e-05		0.193	198	186		0.19317	2.19832e-05	2.14535e-05		0.193	21.9	21.5
0.193166	1.90795e-05	1.84922e-05		0.193	191	186		0.19373	2.19662e-05	2.14424e-05		0.194	21.8	21.5
0.193729	1.85312e-05	1.84527e-05		0.194	186	186		0.19429	2.06182e-05	2.14273e-05		0.194	20.5	21.5
0.194291	1.98261e-05	1.84109e-05		0.194	199	185		0.19485	2.05392e-05	2.1408e-05		0.195	20.4	21.5
0.194854	2.04022e-05	1.83666e-05		0.195	204	185		0.19542	1.99002e-05	2.1384e-05		0.195	19.8	21.4
0.195417	1.93112e-05	1.83199e-05		0.195	193	184		0.19598	2.11962e-05	2.13561e-05		0.196	21.1	21.4
0.19598	1.90932e-05	1.82706e-05		0.196	191	184		0.19654	2.20182e-05	2.13238e-05		0.197	21.9	21.3
0.196542	1.91026e-05	1.82188e-05		0.197	191	183		0.19711	2.09372e-05	2.12863e-05		0.197	20.8	21.3
0.197105	1.94957e-05	1.81643e-05		0.197	195	183		0.19767	2.05262e-05	2.1245e-05		0.198	20.4	21.3
0.197668	1.99301e-05	1.8107e-05		0.198	200	182		0.19823	1.86802e-05	2.11991e-05		0.198	18.5	21.2
0.19823	1.89542e-05	1.8047e-05		0.198	190	182		0.19879	2.02132e-05	2.11486e-05		0.199	20.1	21.2
0.198793	1.86946e-05	1.79841e-05		0.199	187	181		0.19936	2.14082e-05	2.10925e-05		0.199	21.3	21.1
0.199356	1.81322e-05	1.79183e-05		0.199	182	180		0.19992	2.09862e-05	2.10325e-05		0.2	20.9	21
0.199919	1.84245e-05	1.78496e-05		0.2	185	180		0.20048	2.09762e-05	2.09679e-05		0.2	20.8	21
0.200481	1.76883e-05	1.7778e-05		0.2	177	179		0.20104	1.86582e-05	2.08985e-05		0.201	18.5	20.9
0.201044	1.66354e-05	1.77033e-05		0.201	167	178		0.20161	1.84742e-05	2.08232e-05		0.202	18.3	20.8
0.201607	1.73226e-05	1.76256e-05		0.202	174	177		0.20217	2.01102e-05	2.07446e-05		0.202	20	20.7
0.202169	1.72625e-05	1.75453e-05		0.202	173	177		0.20273	1.87812e-05	2.06615e-05		0.203	18.6	20.6
0.202732	1.7538e-05	1.74619e-05		0.203	176	176		0.2033	1.93742e-05	2.05724e-05		0.203	19.2	20.5
0.203295	1.80368e-05	1.73758e-05		0.203	181	175		0.20386	1.99662e-05	2.04805e-05		0.204	19.8	20.4
0.203857	1.77327e-05	1.72871e-05		0.204	178	174		0.20442	1.86252e-05	2.03843e-05		0.204	18.5	20.3
0.20442	1.69335e-05	1.71955e-05		0.204	170	173		0.20498	1.90252e-05	2.0284e-05		0.205	18.9	20.2
0.204983	1.61334e-05	1.71013e-05		0.205	162	172		0.20555	1.96402e-05	2.01776e-05		0.206	19.5	20.1
0.205545	1.67213e-05	1.70047e-05		0.206	168	171		0.20611	1.94422e-05	2.00691e-05		0.206	19.3	20
0.206108	1.62974e-05	1.69054e-05		0.206	163	170		0.20667	2.01502e-05	1.99566e-05		0.207	20	19.9
0.206671	1.49466e-05	1.68036e-05		0.207	150	169		0.20723	1.97232e-05	1.98403e-05		0.207	19.6	19.8
0.207233	1.55689e-05	1.66996e-05		0.207	156	168		0.2078	1.91302e-05	1.97181e-05		0.208	19	19.6
0.207796	1.74823e-05	1.6593e-05		0.208	175	167		0.20836	1.82172e-05	1.95944e-05		0.208	18.1	19.5
0.208359	1.66e-05	1.64842e-05		0.208	166	166		0.20892	1.86012e-05	1.94671e-05		0.209	18.5	19.4
0.208921	1.64062e-05	1.63732e-05		0.209	164	165		0.20948	1.78432e-05	1.93363e-05		0.209	17.7	19.2
0.209484	1.58648e-05	1.62599e-05		0.209	159	164		0.21005	1.81612e-05	1.91998e-05		0.21	18	19.1
0.210046	1.45299e-05	1.61447e-05		0.21	146	162		0.21061	1.81022e-05	1.90624e-05		0.211	18	19
0.210609	1.55142e-05	1.60272e-05		0.211	156	161		0.21117	1.89642e-05	1.89218e-05		0.211	18.8	18.8
0.211172	1.59017e-05	1.59077e-05		0.211	159	160		0.21173	1.66212e-05	1.87784e-05		0.212	16.5	18.7
0.211734	1.46761e-05	1.57867e-05		0.212	147	159		0.2123	1.67682e-05	1.86297e-05		0.212	16.6	18.5
0.212297	1.47576e-05	1.56637e-05		0.212	148	158		0.21286	1.77762e-05	1.84809e-05		0.213	17.6	18.4
0.21286	1.41964e-05	1.55391e-05		0.213	142	156		0.21342	1.74852e-05	1.83298e-05		0.213	17.4	18.2
0.213422	1.44226e-05	1.54134e-05		0.213	145	155		0.21399	1.76492e-05	1.81737e-05		0.214	17.5	18.1
0.213985	1.56764e-05	1.5286e-05		0.214	157	154		0.21455	1.82032e-05	1.80183e-05		0.215	18.1	17.9
0.214547	1.47767e-05	1.51577e-05		0.215	148	153		0.21511	1.76512e-05	1.78609e-05		0.215	17.5	17.7
0.21511	1.48332e-05	1.5028e-05		0.215	149	151		0.21567	1.64782e-05	1.77019e-05		0.216	16.3	17.6
0.215672	1.48603e-05	1.48976e-05		0.216	149	150		0.21624	1.59802e-05	1.75384e-05		0.216	15.8	17.4
0.216235	1.39153e-05	1.4766e-05		0.216	140	149		0.2168	1.55502e-05	1.73764e-05		0.217	15.4	17.3
0.216798	1.39362e-05	1.46336e-05		0.217	140	147		0.21736	1.64622e-05	1.72131e-05		0.217	16.3	17.1
0.21736	1.35346e-05	1.45008e-05		0.217	136	146		0.21792	1.61202e-05	1.70487e-05		0.218	16	16.9
0.217923	1.31749e-05	1.43672e-05		0.218	132	145		0.21849	1.59212e-05	1.68804e-05		0.218	15.8	16.8
0.218485	1.38908e-05	1.42333e-05		0.218	139	143		0.21905	1.75142e-05	1.67142e-05		0.219	17.4	16.6
0.219048	1.28993e-05	1.40988e-05		0.219	129	142		0.21961	1.72082e-05	1.65473e-05		0.22	17.1	16.4
0.21961	1.24179e-05	1.39642e-05		0.22	125	141		0.22017	1.67592e-05	1.63799e-05		0.22	16.6	16.2
0.220173	1.27822e-05	1.38292e-05		0.22	128	139		0.22074	1.57482e-05	1.6209e-05		0.221	15.6	16.1
0.220736	1.25228e-05	1.36941e-05		0.221	126	138		0.2213	1.47272e-05	1.6041e-05		0.221	14.6	15.9
0.221298	1.20344e-05	1.35592e-05		0.221	121	136		0.22186	1.44702e-05	1.58729e-05		0.222	14.3	15.7
0.221861	1.16421e-05	1.34243e-05		0.222	117	135		0.22242	1.55852e-05	1.5705e-05		0.222	15.5	15.6
0.222423	1.25723e-05	1.32898e-05		0.222	126	134		0.22299	1.45712e-05	1.55344e-05		0.223	14.4	15.4
0.222986	1.13446e-05	1.31555e-05		0.223	114	132		0.22355	1.49522e-05	1.53672e-05		0.224	14.8	15.2
0.223548	1.22093e-05	1.3022e-05		0.224	122	131		0.22411	1.56392e-05	1.52007e-05		0.224	15.5	15.1
0.224111	1.21896e-05	1.28887e-05		0.224	122	130		0.22467	1.58042e-05	1.5035e-05		0.225	15.7	14.9
0.224673	1.23523e-05	1.27564e-05		0.225	124	128		0.22524	1.45692e-05	1.48672e-05		0.225	14.4	14.7
0.225236	1.16963e-05	1.26247e-05		0.225	117	127		0.2258	1.43332e-05	1.47034e-05		0.226	14.2	14.6
0.225798	1.06053e-05	1.24941e-05		0.226	106	126		0.22636	1.47472e-05	1.45408e-05		0.226	14.6	14.4
0.226361	1.23826e-05	1.23642e-05		0.226	124	124		0.22692	1.47082e-05	1.43795e-05		0.227	14.6	14.2
0.226923	1.14824e-05	1.22356e-05		0.227	115	123		0.22749	1.56192e-05	1.42168e-05		0.227	15.5	14.1
0.227486	1.04748e-05	1.21079e-05		0.227	105	122		0.22805	1.59232e-05	1.40585e-05		0.228	15.8	13.9
0.228048	9.89189e-06	1.19816e-05		0.228	99.3	121		0.22861	1.49992e-05	1.39019e-05		0.229	14.9	13.8
0.228611	1.17196e-05	1.18565e-05		0.229	118	119		0.22917	1.41242e-05	1.37469e-05		0.229	14	13.6
0.229173	1.25845e-05	1.17329e-05		0.229	126	118		0.22974	1.32632e-05	1.35912e-05		0.23	13.1	13.5
0.229736	1.18071e-05	1.16105e-05		0.23	118	117		0.2303	1.40672e-05	1.34401e-05		0.23	13.9	13.3
0.230298	1.1178e-05	1.14898e-05		0.23	112	116		0.23086	1.44552e-05	1.3291e-05		0.231	14.3	13.2
0.230861	1.04753e-05	1.13705e-05		0.231	105	114		0.23142	1.46042e-05	1.3144e-05		0.231	14.5	13
0.231423	9.55608e-06	1.1253e-05		0.231	95.9	113		0.23199	1.38482e-05	1.29966e-05		0.232	13.7	12.9
0.231986	8.79666e-06	1.11369e-05		0.232	88.3	112		0.23255	1.40522e-05	1.2854e-05		0.233	13.9	12.7
0.232548	1.0508e-05	1.10228e-05		0.233	105	111		0.23311	1.36962e-05	1.27138e-05		0.233	13.6	12.6
0.23311	1.0322e-05	1.09103e-05		0.233	104	110		0.23367	1.28542e-05	1.25758e-05		0.234	12.7	12.4
0.233673	8.95167e-06	1.07995e-05		0.234	89.9	109		0.23423	1.28682e-05	1.24403e-05		0.234	12.7	12.3
0.234235	9.68771e-06	1.06907e-05		0.234	97.3	107		0.2348	1.38512e-05	1.23049e-05		0.235	13.7	12.2
0.234798	9.29781e-06	1.05836e-05		0.235	93.4	106		0.23536	1.31382e-05	1.21744e-05		0.235	13	12
0.23536	8.70169e-06	1.04786e-05		0.235	87.4	105		0.23592	1.38182e-05	1.20464e-05		0.236	13.7	11.9
0.235923	9.11127e-06	1.03754e-05		0.236	91.5	104		0.23649	1.31542e-05	1.19188e-05		0.236	13	11.8
0.236485	7.38367e-06	1.02743e-05		0.236	74.2	103		0.23705	1.30122e-05	1.17961e-05		0.237	12.9	11.7
0.237048	9.03096e-06	1.0175e-05		0.237	90.7	102		0.23761	1.27192e-05	1.16761e-05		0.238	12.6	11.6
0.23761	9.25691e-06	1.00779e-05		0.238	92.9	101		0.23817	1.28042e-05	1.15588e-05		0.238	12.7	11.4
0.238172	7.54715e-06	9.98292e-06		0.238	75.8	100		0.23874	1.14502e-05	1.14421e-05		0.239	11.3	11.3
0.238735	7.20723e-06	9.88982e-06		0.239	72.4	99.3		0.2393	1.11432e-05	1.13304e-05		0.239	11	11.2
0.239297	7.89443e-06	9.799e-06		0.239	79.3	98.4		0.23986	1.26032e-05	1.12214e-05		0.24	12.5	11.1
0.23986	7.91655e-06	9.71015e-06		0.24	79.5	97.5		0.24042	1.26702e-05	1.11152e-05		0.24	12.5	11
0.240422	9.50518e-06	9.6236e-06		0.24	95.4	96.6		0.24098	1.32332e-05	1.10119e-05		0.241	13.1	10.9
0.240984	1.00075e-05	9.53918e-06		0.241	100	95.8		0.24155	1.23102e-05	1.09094e-05		0.242	12.2	10.8
0.241547	7.92699e-06	9.45672e-06		0.242	79.6	94.9		0.24211	1.14062e-05	1.08115e-05		0.242	11.3	10.7
0.242109	7.83137e-06	9.37649e-06		0.242	78.7	94.1		0.24267	1.15162e-05	1.07162e-05		0.243	11.4	10.6
0.242671	8.3365e-06	9.29831e-06		0.243	83.7	93.3		0.24323	1.06042e-05	1.06235e-05		0.243	10.5	10.5
0.243234	7.80496e-06	9.22201e-06		0.243	78.4	92.5		0.2438	1.09752e-05	1.05317e-05		0.244	10.8	10.4
0.243796	7.27558e-06	9.14785e-06		0.244	73.1	91.8		0.24436	1.03881e-05	1.0444e-05		0.244	10.3	10.3
0.244359	7.02029e-06	9.07554e-06		0.244	70.6	91		0.24492	1.03345e-05	1.03588e-05		0.245	10.2	10.2
0.244921	6.52812e-06	9.0053e-06		0.245	65.7	90.3		0.24548	1.27532e-05	1.02759e-05		0.245	12.6	10.2
0.245483	7.21439e-06	8.93699e-06		0.245	72.5	89.6		0.24605	1.34892e-05	1.01939e-05		0.246	13.4	10.1
0.246046	7.75919e-06	8.87046e-06		0.246	78	88.9		0.24661	1.27152e-05	1.01157e-05		0.247	12.6	10
0.246608	7.85559e-06	8.80594e-06		0.247	78.9	88.3		0.24717	1.34732e-05	1.00397e-05		0.247	13.3	9.92
0.24717	8.52756e-06	8.74327e-06		0.247	85.6	87.6		0.24773	1.11732e-05	9.966e-06		0.248	11	9.85
0.247733	7.72372e-06	8.68234e-06		0.248	77.6	87		0.24829	1.18542e-05	9.89444e-06		0.248	11.7	9.78
0.248295	6.78083e-06	8.62334e-06		0.248	68.2	86.4		0.24886	1.13152e-05	9.82379e-06		0.249	11.2	9.71
0.248857	6.43702e-06	8.56614e-06		0.249	64.7	85.8		0.24942	9.56852e-06	9.7565e-06		0.249	9.44	9.64
0.24942	6.73431e-06	8.51063e-06		0.249	67.7	85.3		0.24998	1.13882e-05	9.69128e-06		0.25	11.3	9.57
0.249982	7.72433e-06	8.45698e-06		0.25	77.6	84.7		0.25054	1.20252e-05	9.62809e-06		0.251	11.9	9.51
0.250544	8.46028e-06	8.40508e-06		0.251	85	84.2		0.25111	1.27362e-05	9.56576e-06		0.251	12.6	9.45
0.251106	8.97319e-06	8.35487e-06		0.251	90.1	83.7		0.25167	1.17042e-05	9.50639e-06		0.252	11.6	9.39
0.251669	8.19202e-06	8.3062e-06		0.252	82.3	83.2		0.25223	1.07072e-05	9.44878e-06		0.252	10.6	9.33
0.252231	6.75064e-06	8.25918e-06		0.252	67.9	82.7		0.25279	1.09092e-05	9.39284e-06		0.253	10.8	9.28
0.252793	6.94732e-06	8.21368e-06		0.253	69.8	82.2		0.25336	1.11112e-05	9.33752e-06		0.253	11	9.22
0.253356	7.06198e-06	8.16955e-06		0.253	71	81.8		0.25392	1.10092e-05	9.28469e-06		0.254	10.9	9.17
0.253918	6.63211e-06	8.1269e-06		0.254	66.7	81.3		0.25448	1.07612e-05	9.23327e-06		0.254	10.6	9.11
0.25448	6.08695e-06	8.0856e-06		0.254	61.2	80.9		0.25504	9.10482e-06	9.1832e-06		0.255	8.97	9.06
0.255042	6.56501e-06	8.04559e-06		0.255	66	80.5		0.25561	1.07622e-05	9.13352e-06		0.256	10.6	9.01
0.255605	6.55525e-06	8.00676e-06		0.256	65.9	80.1		0.25617	1.05542e-05	9.08591e-06		0.256	10.4	8.97
0.256167	6.89672e-06	7.9692e-06		0.256	69.3	79.7		0.25673	1.07462e-05	9.03942e-06		0.257	10.6	8.92
0.256729	7.17467e-06	7.93277e-06		0.257	72.1	79.3		0.25729	1.17752e-05	8.99396e-06		0.257	11.6	8.87
0.257291	6.6616e-06	7.89745e-06		0.257	67	79		0.25785	1.10052e-05	8.94946e-06		0.258	10.9	8.83
0.257854	7.16037e-06	7.86312e-06		0.258	72	78.6		0.25842	1.05622e-05	8.9051e-06		0.258	10.4	8.78
0.258416	8.28529e-06	7.82986e-06		0.258	83.2	78.3		0.25898	8.15722e-06	8.86235e-06		0.259	8.02	8.74
0.258978	6.22808e-06	7.79757e-06		0.259	62.7	77.9		0.25954	8.67942e-06	8.82036e-06		0.26	8.55	8.7
0.25954	6.26971e-06	7.76619e-06		0.26	63.1	77.6		0.2601	9.43302e-06	8.77907e-06		0.26	9.3	8.66
0.260103	5.91604e-06	7.73564e-06		0.26	59.5	77.3		0.26066	8.60562e-06	8.73841e-06		0.261	8.47	8.61
0.260665	7.56234e-06	7.70598e-06		0.261	76	77		0.26123	8.88792e-06	8.69762e-06		0.261	8.76	8.57
0.261227	7.87995e-06	7.67711e-06		0.261	79.2	76.7		0.26179	8.39962e-06	8.65807e-06		0.262	8.27	8.53
0.261789	5.879e-06	7.64898e-06		0.262	59.2	76.4		0.26235	1.07152e-05	8.619e-06		0.262	10.6	8.49
0.262351	6.594e-06	7.62154e-06		0.262	66.3	76.1		0.26291	1.0381e-05	8.58034e-06		0.263	10.2	8.45
0.262914	7.36567e-06	7.5947e-06		0.263	74	75.8		0.26348	1.0077e-05	8.54136e-06		0.263	9.94	8.41
0.263476	5.74719e-06	7.56852e-06		0.263	57.8	75.5		0.26404	9.29122e-06	8.50338e-06		0.264	9.16	8.38
0.264038	5.75166e-06	7.54289e-06		0.264	57.9	75.3		0.2646	1.11402e-05	8.46567e-06		0.265	11	8.34
0.2646	5.93527e-06	7.51778e-06		0.265	59.7	75		0.26516	1.05072e-05	8.42817e-06		0.265	10.4	8.3
0.265162	6.86314e-06	7.49315e-06		0.265	69	74.7		0.26572	1.03825e-05	8.39084e-06		0.266	10.2	8.26
0.265725	6.56462e-06	7.4689e-06		0.266	66	74.5		0.26629	9.76252e-06	8.35296e-06		0.266	9.63	8.22
0.266287	7.062e-06	7.44508e-06		0.266	71	74.2		0.26685	1.00967e-05	8.31581e-06		0.267	9.96	8.19
0.266849	6.48866e-06	7.42162e-06		0.267	65.3	74		0.26741	9.53202e-06	8.27869e-06		0.267	9.4	8.15
0.267411	6.41736e-06	7.39846e-06		0.267	64.5	73.7		0.26797	1.02931e-05	8.24155e-06		0.268	10.2	8.11
0.267973	6.54537e-06	7.37557e-06		0.268	65.8	73.5		0.26854	1.11742e-05	8.20368e-06		0.269	11	8.07
0.268535	6.83577e-06	7.3529e-06		0.269	68.7	73.2		0.2691	1.00485e-05	8.16637e-06		0.269	9.92	8.03
0.269098	6.60265e-06	7.33039e-06		0.269	66.4	73		0.26966	9.15462e-06	8.1289e-06		0.27	9.02	8
0.26966	7.06695e-06	7.30807e-06		0.27	71	72.8		0.27022	1.00442e-05	8.09125e-06		0.27	9.91	7.96
0.270222	6.10908e-06	7.28586e-06		0.27	61.5	72.5		0.27078	1.05602e-05	8.05337e-06		0.271	10.4	7.92
0.270784	5.86949e-06	7.26373e-06		0.271	59.1	72.3		0.27135	1.12602e-05	8.0146e-06		0.271	11.1	7.88
0.271346	6.60539e-06	7.24166e-06		0.271	66.4	72		0.27191	1.08012e-05	7.97628e-06		0.272	10.7	7.84
0.271908	6.90329e-06	7.21964e-06		0.272	69.4	71.8		0.27247	1.08862e-05	7.93773e-06		0.272	10.8	7.8
0.27247	7.73117e-06	7.19763e-06		0.272	77.7	71.6		0.27303	1.04542e-05	7.89896e-06		0.273	10.3	7.76
0.273032	6.26275e-06	7.17563e-06		0.273	63	71.3		0.27359	1.04302e-05	7.85996e-06		0.274	10.3	7.72
0.273594	5.72438e-06	7.15362e-06		0.274	57.6	71.1		0.27416	9.46822e-06	7.82003e-06		0.274	9.34	7.68
0.274157	5.95623e-06	7.13153e-06		0.274	59.9	70.9		0.27472	9.74492e-06	7.78057e-06		0.275	9.61	7.64
0.274719	6.36235e-06	7.10943e-06		0.275	64	70.6		0.27528	9.16562e-06	7.74088e-06		0.275	9.03	7.6
0.275281	5.26842e-06	7.08726e-06		0.275	53.1	70.4		0.27584	8.73882e-06	7.70095e-06		0.276	8.61	7.56
0.275843	5.39128e-06	7.06501e-06		0.276	54.3	70.1		0.27641	8.65342e-06	7.66007e-06		0.276	8.52	7.52
0.276405	6.0739e-06	7.04264e-06		0.276	61.1	69.9		0.27697	8.81752e-06	7.61967e-06		0.277	8.68	7.48
0.276967	5.33622e-06	7.02015e-06		0.277	53.7	69.6		0.27753	8.94282e-06	7.57904e-06		0.278	8.81	7.44
0.277529	5.20953e-06	6.99753e-06		0.278	52.5	69.4		0.27809	8.70692e-06	7.53817e-06		0.278	8.57	7.4
0.278091	4.8789e-06	6.97474e-06		0.278	49.2	69.2		0.27865	9.19462e-06	7.49706e-06		0.279	9.06	7.36
0.278653	5.11407e-06	6.95178e-06		0.279	51.5	68.9		0.27921	9.12962e-06	7.45572e-06		0.279	9	7.32
0.279215	4.58003e-06	6.92863e-06		0.279	46.2	68.7		0.27978	8.86872e-06	7.4134e-06		0.28	8.74	7.28
0.279777	5.54955e-06	6.90527e-06		0.28	55.9	68.4		0.28034	8.72492e-06	7.37159e-06		0.28	8.59	7.24
0.280339	5.26958e-06	6.88169e-06		0.28	53.1	68.1		0.2809	9.44672e-06	7.32956e-06		0.281	9.31	7.19
0.280901	4.80202e-06	6.85789e-06		0.281	48.4	67.9		0.28146	9.78752e-06	7.28734e-06		0.281	9.65	7.15
0.281463	5.09068e-06	6.83386e-06		0.281	51.3	67.6		0.28203	9.07422e-06	7.24421e-06		0.282	8.94	7.11
0.282025	5.97355e-06	6.80962e-06		0.282	60.1	67.4		0.28259	7.76012e-06	7.20171e-06		0.283	7.63	7.07
0.282587	5.90118e-06	6.78517e-06		0.283	59.4	67.1		0.28315	8.12082e-06	7.15911e-06		0.283	7.99	7.02
0.283149	5.16408e-06	6.76051e-06		0.283	52	66.8		0.28371	9.56822e-06	7.11644e-06		0.284	9.44	6.98
0.283711	4.25031e-06	6.73565e-06		0.284	42.9	66.5		0.28427	9.06672e-06	7.07373e-06		0.284	8.93	6.94
0.284273	5.48787e-06	6.7106e-06		0.284	55.3	66.3		0.28484	1.01806e-05	7.03025e-06		0.285	10	6.9
0.284835	5.76804e-06	6.68535e-06		0.285	58.1	66		0.2854	1.07672e-05	6.98754e-06		0.285	10.6	6.85
0.285397	5.2159e-06	6.65991e-06		0.285	52.5	65.7		0.28596	1.04702e-05	6.94487e-06		0.286	10.3	6.81
0.285959	5.66879e-06	6.63429e-06		0.286	57.1	65.4		0.28652	9.88222e-06	6.90226e-06		0.287	9.75	6.77
0.286521	5.91468e-06	6.6085e-06		0.287	59.5	65.1		0.28708	1.00666e-05	6.85975e-06		0.287	9.93	6.73
0.287083	5.17098e-06	6.58253e-06		0.287	52.1	64.9		0.28764	9.90242e-06	6.81734e-06		0.288	9.77	6.68
0.287645	4.25583e-06	6.5564e-06		0.288	42.9	64.6		0.28821	8.75642e-06	6.77433e-06		0.288	8.62	6.64
0.288207	5.04635e-06	6.5301e-06		0.288	50.8	64.3		0.28877	7.88422e-06	6.73222e-06		0.289	7.75	6.6
0.288769	5.83153e-06	6.50364e-06		0.289	58.7	64		0.28933	7.91582e-06	6.6903e-06		0.289	7.78	6.56
0.289331	6.3505e-06	6.47703e-06		0.289	63.9	63.7		0.28989	8.42902e-06	6.64859e-06		0.29	8.3	6.52
0.289893	5.24046e-06	6.45027e-06		0.29	52.8	63.4		0.29046	8.28752e-06	6.60636e-06		0.29	8.15	6.48
0.290455	5.63169e-06	6.42337e-06		0.29	56.7	63.1		0.29102	8.78682e-06	6.56513e-06		0.291	8.65	6.44
0.291017	5.24399e-06	6.39633e-06		0.291	52.8	62.8		0.29158	8.66252e-06	6.52419e-06		0.292	8.53	6.39
0.291579	3.72394e-06	6.36919e-06		0.292	37.6	62.5		0.29214	8.07852e-06	6.48354e-06		0.292	7.95	6.35
0.292141	4.24579e-06	6.34194e-06		0.292	42.8	62.2		0.2927	7.95382e-06	6.44323e-06		0.293	7.82	6.31
0.292703	4.35508e-06	6.31461e-06		0.293	43.9	61.9		0.29326	8.91582e-06	6.40327e-06		0.293	8.78	6.28
0.293265	5.12992e-06	6.28722e-06		0.293	51.7	61.6		0.29383	9.09942e-06	6.36299e-06		0.294	8.97	6.24
0.293826	4.71508e-06	6.25982e-06		0.294	47.5	61.3		0.29439	7.52612e-06	6.32383e-06		0.294	7.39	6.2
0.294388	4.15119e-06	6.23233e-06		0.294	41.9	61		0.29495	6.85632e-06	6.28509e-06		0.295	6.72	6.16
0.29495	4.29413e-06	6.20482e-06		0.295	43.3	60.7		0.29551	8.60772e-06	6.24681e-06		0.296	8.47	6.12
0.295512	4.48651e-06	6.17731e-06		0.296	45.2	60.4		0.29607	9.22542e-06	6.20899e-06		0.296	9.09	6.08
0.296074	4.78544e-06	6.14979e-06		0.296	48.2	60.1		0.29664	8.32992e-06	6.171e-06		0.297	8.2	6.05
0.296636	4.45387e-06	6.1223e-06		0.297	44.9	59.7		0.2972	8.58452e-06	6.1342e-06		0.297	8.45	6.01
0.297198	4.82788e-06	6.09485e-06		0.297	48.7	59.4		0.29776	8.11102e-06	6.09793e-06		0.298	7.98	5.97
0.29776	4.39867e-06	6.06744e-06		0.298	44.4	59.1		0.29832	6.43312e-06	6.06221e-06		0.298	6.3	5.94
0.298321	4.10658e-06	6.04014e-06		0.298	41.4	58.8		0.29888	6.34872e-06	6.02707e-06		0.299	6.22	5.9
0.298883	3.25167e-06	6.01287e-06		0.299	32.9	58.5		0.29945	8.29272e-06	5.9919e-06		0.299	8.16	5.87
0.299445	5.33241e-06	5.98568e-06						0.30001	7.79812e-06	5.95796e-06		0.3	7.67	5.83
								0.30057	6.22542e-06	5.92465e-06		0.301	6.09	5.8
								0.30113	6.54372e-06	5.89196e-06		0.301	6.41	5.77
								0.30169	6.92402e-06	5.8599e-06		0.302	6.79	5.74
								0.30225	7.81142e-06	5.82846e-06		0.302	7.68	5.7
								0.30282	6.28402e-06	5.7971e-06		0.303	6.15	5.67
								0.30338	7.15412e-06	5.76692e-06		0.303	7.02	5.64
								0.30394	7.21222e-06	5.73736e-06		0.304	7.08	5.61
								0.3045	7.82072e-06	5.70843e-06		0.305	7.69	5.58
								0.30506	7.99242e-06	5.68013e-06		0.305	7.86	5.56					8.68	6.83
								0.30562	9.00022e-06	5.65244e-06		0.306	8.87	5.53					8.37	6.8
								0.30619	8.68352e-06	5.6249e-06		0.306	8.55	5.5

## Sheet: Figure 3b
Coral fits of CYT-18 + Twort complexes to SAXS data
* q = momentum transfer
* Data for the displaced SAXS curves and original data are shown below
CYT-18 NTDs + Twort				CYT-18 NTDs + Twort (displaced)				CYT-18* + Twort				CYT-18* + Twort (displaced)
q (Å-1)	Intensity (a.u.)	Coral Fit (a.u.)		q (Å-1)	Intensity (a.u.)	Coral Fit (a.u.)		q (Å-1)	Intensity (a.u.)	Coral Fit (a.u.)		q (Å-1)	Intensity (a.u.)	Coral Fit (a.u.)
0.0208449	0.00380239	0.00376945		0.0208449	38023.9	37694.5		0.02	0.00468863	0.00484458		0.02	4690	4844.6
0.0214083	0.00374798	0.00372414		0.0214083	37479.8	37241.4		0.022	0.00461814	0.0046216		0.022	4620	4621.6
0.0219717	0.003701	0.00367819		0.0219717	37010	36781.9		0.022535	0.0046124	0.00456035		0.0225	4610	4560.35
0.0225351	0.00364575	0.00363164		0.0225351	36457.5	36316.4		0.023098	0.0045377	0.00449526		0.0231	4537.7	4495.26
0.0230984	0.00358745	0.00358454		0.0230984	35874.5	35845.4		0.023662	0.0044601	0.00442947		0.0237	4460.1	4429.47
0.0236618	0.00354673	0.00353692		0.0236618	35467.3	35369.2		0.024225	0.0043842	0.00436326		0.0242	4384.2	4363.26
0.0242252	0.00349305	0.00348881		0.0242252	34930.5	34888.1		0.024789	0.0043131	0.00429647		0.0248	4313.1	4296.47
0.0247885	0.00343891	0.00344027		0.0247885	34389.1	34402.7		0.025352	0.0042466	0.00422937		0.0254	4246.6	4229.37
0.0253519	0.00339084	0.00339131		0.0253519	33908.4	33913.1		0.025915	0.0041712	0.00416191		0.0259	4171.2	4161.91
0.0259153	0.00334938	0.00334199		0.0259153	33493.8	33419.9		0.026479	0.0041041	0.00409403		0.0265	4104.1	4094.03
0.0264786	0.00329535	0.00329235		0.0264786	32953.5	32923.5		0.027042	0.0040364	0.00402602		0.027	4036.4	4026.02
0.027042	0.00324147	0.00324241		0.027042	32414.7	32424.1		0.027605	0.0039626	0.00395781		0.0276	3962.6	3957.81
0.0276054	0.00319092	0.00319222		0.0276054	31909.2	31922.2		0.028169	0.0038857	0.00388933		0.0282	3885.7	3889.33
0.0281687	0.00313693	0.00314182		0.0281687	31369.3	31418.2		0.028732	0.0038124	0.00382088		0.0287	3812.4	3820.88
0.0287321	0.00308591	0.00309122		0.0287321	30859.1	30912.2		0.029295	0.003744	0.00375238		0.0293	3744	3752.38
0.0292955	0.00303844	0.00304048		0.0292955	30384.4	30404.8		0.029859	0.0036707	0.00368377		0.0299	3670.7	3683.77
0.0298588	0.00298872	0.00298964		0.0298588	29887.2	29896.4		0.030422	0.0035953	0.00361534		0.0304	3595.3	3615.34
0.0304222	0.00293534	0.00293872		0.0304222	29353.4	29387.2		0.030986	0.003528	0.00354689		0.031	3528	3546.89
0.0309856	0.00288297	0.00288776		0.0309856	28829.7	28877.6		0.031549	0.0034648	0.00347872		0.0315	3464.8	3478.72
0.0315489	0.00283154	0.0028368		0.0315489	28315.4	28368		0.032112	0.0034044	0.00341074		0.0321	3404.4	3410.74
0.0321123	0.00278198	0.00278586		0.0321123	27819.8	27858.6		0.032676	0.0033394	0.00334289		0.0327	3339.4	3342.89
0.0326756	0.00273332	0.002735		0.0326756	27333.2	27350		0.033239	0.0032644	0.00327546		0.0332	3264.4	3275.46
0.033239	0.00267831	0.00268422		0.033239	26783.1	26842.2		0.033802	0.0031887	0.00320835		0.0338	3188.7	3208.35
0.0338024	0.002628	0.00263357		0.0338024	26280	26335.7		0.034366	0.0031224	0.0031415		0.0344	3122.4	3141.5
0.0343657	0.00257997	0.0025831		0.0343657	25799.7	25831		0.034929	0.0030604	0.00307519		0.0349	3060.4	3075.19
0.0349291	0.00252752	0.0025328		0.0349291	25275.2	25328		0.035492	0.0029964	0.00300932		0.0355	2996.4	3009.32
0.0354924	0.00247768	0.00248273		0.0354924	24776.8	24827.3		0.036056	0.0029307	0.00294383		0.0361	2930.7	2943.83
0.0360558	0.0024258	0.00243291		0.0360558	24258	24329.1		0.036619	0.0028699	0.00287898		0.0366	2869.9	2878.98
0.0366192	0.002378	0.00238336		0.0366192	23780	23833.6		0.037183	0.0028053	0.00281457		0.0372	2805.3	2814.57
0.0371825	0.00232493	0.00233412		0.0371825	23249.3	23341.2		0.037746	0.0027405	0.00275087		0.0377	2740.5	2750.87
0.0377459	0.00228157	0.0022852		0.0377459	22815.7	22852		0.038309	0.0026812	0.00268779		0.0383	2681.2	2687.79
0.0383092	0.00223361	0.00223664		0.0383092	22336.1	22366.4		0.038873	0.0026222	0.00262524		0.0389	2622.2	2625.24
0.0388726	0.00218395	0.00218846		0.0388726	21839.5	21884.6		0.039436	0.0025639	0.00256348		0.0394	2563.9	2563.48
0.0394359	0.00213754	0.00214068		0.0394359	21375.4	21406.8		0.039999	0.0024984	0.00250241		0.04	2498.4	2502.41
0.0399993	0.0020919	0.00209331		0.0399993	20919	20933.1		0.040563	0.0024359	0.00244197		0.0406	2435.9	2441.97
0.0405626	0.00204631	0.00204639		0.0405626	20463.1	20463.9		0.041126	0.0023794	0.00238238		0.0411	2379.4	2382.38
0.041126	0.00199669	0.00199993		0.041126	19966.9	19999.3		0.041689	0.0023201	0.00232356		0.0417	2320.1	2323.56
0.0416893	0.00194864	0.00195397		0.0416893	19486.4	19539.7		0.042253	0.002268	0.00226544		0.0423	2268	2265.44
0.0422527	0.00190566	0.0019085		0.0422527	19056.6	19085		0.042816	0.0022128	0.00220822		0.0428	2212.8	2208.22
0.042816	0.00185444	0.00186356		0.042816	18544.4	18635.6		0.043379	0.0021514	0.00215184		0.0434	2151.4	2151.84
0.0433794	0.00181394	0.00181916		0.0433794	18139.4	18191.6		0.043943	0.0020981	0.0020962		0.0439	2098.1	2096.2
0.0439427	0.00177922	0.00177533		0.0439427	17792.2	17753.3		0.044506	0.002041	0.00204152		0.0445	2041	2041.52
0.0445061	0.00173473	0.00173206		0.0445061	17347.3	17320.6		0.045069	0.0019877	0.00198772		0.0451	1987.7	1987.72
0.0450694	0.00169136	0.00168939		0.0450694	16913.6	16893.9		0.045633	0.0019379	0.00193471		0.0456	1937.9	1934.71
0.0456328	0.00165042	0.00164732		0.0456328	16504.2	16473.2		0.046196	0.001886	0.00188268		0.0462	1886	1882.68
0.0461961	0.00160667	0.00160586		0.0461961	16066.7	16058.6		0.046759	0.0018353	0.00183156		0.0468	1835.3	1831.56
0.0467594	0.00156542	0.00156503		0.0467594	15654.2	15650.3		0.047323	0.001787	0.00178126		0.0473	1787	1781.26
0.0473228	0.00152185	0.00152482		0.0473228	15218.5	15248.2		0.047886	0.0017381	0.00173197		0.0479	1738.1	1731.97
0.0478861	0.00148372	0.00148527		0.0478861	14837.2	14852.7		0.048449	0.0016895	0.0016836		0.0484	1689.5	1683.6
0.0484495	0.00144773	0.00144636		0.0484495	14477.3	14463.6		0.049013	0.0016445	0.00163607		0.049	1644.5	1636.07
0.0490128	0.00141193	0.00140811		0.0490128	14119.3	14081.1		0.049576	0.0015967	0.00158955		0.0496	1596.7	1589.55
0.0495761	0.00137308	0.00137052		0.0495761	13730.8	13705.2		0.050139	0.0015503	0.00154396		0.0501	1550.3	1543.96
0.0501395	0.00133443	0.00133359		0.0501395	13344.3	13335.9		0.050703	0.0015043	0.00149922		0.0507	1504.3	1499.22
0.0507028	0.00129669	0.00129734		0.0507028	12966.9	12973.4		0.051266	0.0014602	0.00145549		0.0513	1460.2	1455.49
0.0512661	0.00126275	0.00126177		0.0512661	12627.5	12617.7		0.05183	0.0014197	0.00141262		0.0518	1419.7	1412.62
0.0518295	0.00122853	0.00122688		0.0518295	12285.3	12268.8		0.052393	0.001378	0.00137075		0.0524	1378	1370.75
0.0523928	0.00119437	0.00119267		0.0523928	11943.7	11926.7		0.052956	0.0013375	0.0013298		0.053	1337.5	1329.8
0.0529561	0.00116074	0.00115916		0.0529561	11607.4	11591.6		0.053519	0.0012974	0.00128978		0.0535	1297.4	1289.78
0.0535195	0.00112839	0.00112633		0.0535195	11283.9	11263.3		0.054083	0.0012551	0.0012506		0.0541	1255.1	1250.6
0.0540828	0.00109541	0.0010942		0.0540828	10954.1	10942		0.054646	0.001219	0.00121241		0.0546	1219	1212.41
0.0546461	0.00106517	0.00106276		0.0546461	10651.7	10627.6		0.05521	0.0011845	0.00117505		0.0552	1184.5	1175.05
0.0552095	0.00103486	0.00103201		0.0552095	10348.6	10320.1		0.055773	0.0011435	0.00113865		0.0558	1143.5	1138.65
0.0557728	0.00100564	0.00100195		0.0557728	10056.4	10019.5		0.056336	0.0011101	0.00110315		0.0563	1110.1	1103.15
0.0563361	0.000975355	0.000972572		0.0563361	9753.55	9725.72		0.056899	0.0010716	0.00106852		0.0569	1071.6	1068.52
0.0568994	0.000946166	0.000943877		0.0568994	9461.66	9438.77		0.057463	0.0010357	0.0010347		0.0575	1035.7	1034.7
0.0574628	0.000919657	0.000915854		0.0574628	9196.57	9158.54		0.058026	0.0010065	0.00100181		0.058	1006.5	1001.81
0.0580261	0.000892038	0.000888508		0.0580261	8920.38	8885.08		0.058589	0.000974183	0.000969765		0.0586	974.18	969.77
0.0585894	0.000862914	0.000861828		0.0585894	8629.14	8618.28		0.059153	0.000942263	0.000938505		0.0592	942.26	938.51
0.0591527	0.000837617	0.000835807		0.0591527	8376.17	8358.07		0.059716	0.000910283	0.000908127		0.0597	910.28	908.13
0.059716	0.000813649	0.000810439		0.059716	8136.49	8104.39		0.060279	0.000879283	0.000878565		0.0603	879.28	878.57
0.0602794	0.000787929	0.000785712		0.0602794	7879.29	7857.12		0.060843	0.000852713	0.000849756		0.0608	852.71	849.76
0.0608427	0.000764263	0.000761628		0.0608427	7642.63	7616.28		0.061406	0.000825683	0.000821792		0.0614	825.68	821.79
0.061406	0.000743887	0.000738178		0.061406	7438.87	7381.78		0.061969	0.000798073	0.000794608		0.062	798.07	794.61
0.0619693	0.000717579	0.000715354		0.0619693	7175.79	7153.54		0.062533	0.000771723	0.000768146		0.0625	771.72	768.15
0.0625326	0.000691533	0.00069315		0.0625326	6915.33	6931.5		0.063096	0.000747863	0.000742488		0.0631	747.86	742.49
0.0630959	0.000673347	0.000671558		0.0630959	6733.47	6715.58		0.063659	0.000720493	0.000717573		0.0637	720.49	717.57
0.0636592	0.00065249	0.00065057		0.0636592	6524.9	6505.7		0.064223	0.000694303	0.000693346		0.0642	694.3	693.35
0.0642226	0.000631528	0.000630174		0.0642226	6315.28	6301.74		0.064786	0.000670903	0.000669878		0.0648	670.9	669.88
0.0647859	0.000609372	0.000610368		0.0647859	6093.72	6103.68		0.065349	0.000648913	0.000647112		0.0653	648.91	647.11
0.0653492	0.000589756	0.000591138		0.0653492	5897.56	5911.38		0.065912	0.000624273	0.000625035		0.0659	624.27	625.04
0.0659125	0.00057359	0.000572475		0.0659125	5735.9	5724.75		0.066476	0.000603023	0.000603594		0.0665	603.02	603.59
0.0664758	0.000555631	0.000554368		0.0664758	5556.31	5543.68		0.067039	0.000579943	0.000582851		0.067	579.94	582.85
0.0670391	0.000539276	0.000536806		0.0670391	5392.76	5368.06		0.067602	0.000559473	0.000562754		0.0676	559.47	562.75
0.0676024	0.000522394	0.00051978		0.0676024	5223.94	5197.8		0.068166	0.000538853	0.000543253		0.0682	538.85	543.25
0.0681657	0.000503674	0.000503278		0.0681657	5036.74	5032.78		0.068729	0.000520003	0.000524404		0.0687	520	524.4
0.068729	0.000488411	0.000487289		0.068729	4884.11	4872.89		0.069292	0.000501003	0.000506156		0.0693	501	506.16
0.0692923	0.000472056	0.000471801		0.0692923	4720.56	4718.01		0.069856	0.000485653	0.000488465		0.0699	485.65	488.47
0.0698556	0.000455682	0.000456804		0.0698556	4556.82	4568.04		0.070419	0.000468573	0.000471379		0.0704	468.57	471.38
0.0704189	0.00044191	0.000442286		0.0704189	4419.1	4422.86		0.070982	0.000450023	0.000454852		0.071	450.02	454.85
0.0709822	0.000427354	0.000428236		0.0709822	4273.54	4282.36		0.071545	0.000433043	0.000438874		0.0715	433.04	438.87
0.0715455	0.000414232	0.000414643		0.0715455	4142.32	4146.43		0.072109	0.000417063	0.000423404		0.0721	417.06	423.4
0.0721087	0.000400805	0.0004015		0.0721087	4008.05	4015		0.072672	0.000403833	0.000408485		0.0727	403.83	408.49
0.072672	0.000387465	0.000388791		0.072672	3874.65	3887.91		0.073235	0.000388113	0.000394077		0.0732	388.11	394.08
0.0732353	0.000372972	0.000376508		0.0732353	3729.72	3765.08		0.073799	0.000372453	0.000380142		0.0738	372.45	380.14
0.0737986	0.00035828	0.000364639		0.0737986	3582.8	3646.39		0.074362	0.000360123	0.000366717		0.0744	360.12	366.72
0.0743619	0.000347178	0.000353174		0.0743619	3471.78	3531.74		0.074925	0.000347833	0.000353764		0.0749	347.83	353.76
0.0749252	0.00034135	0.000342102		0.0749252	3413.5	3421.02		0.075489	0.000334463	0.000341249		0.0755	334.46	341.25
0.0754885	0.000331743	0.000331413		0.0754885	3317.43	3314.13		0.076052	0.000324663	0.000329203		0.0761	324.66	329.2
0.0760517	0.000319894	0.000321098		0.0760517	3198.94	3210.98		0.076615	0.000311703	0.00031759		0.0766	311.7	317.59
0.076615	0.000309695	0.000311143		0.076615	3096.95	3111.43		0.077178	0.000302863	0.000306399		0.0772	302.86	306.4
0.0771783	0.00029989	0.000301539		0.0771783	2998.9	3015.39		0.077742	0.000291783	0.000295598		0.0777	291.78	295.6
0.0777416	0.000288205	0.000292277		0.0777416	2882.05	2922.77		0.078305	0.000281883	0.000285214		0.0783	281.88	285.21
0.0783048	0.000279122	0.000283347		0.0783048	2791.22	2833.47		0.078868	0.000272873	0.000275213		0.0789	272.87	275.21
0.0788681	0.000272129	0.000274736		0.0788681	2721.29	2747.36		0.079431	0.000262343	0.000265585		0.0794	262.34	265.59
0.0794314	0.000263175	0.000266438		0.0794314	2631.75	2664.38		0.079995	0.000251663	0.000256302		0.08	251.66	256.3
0.0799947	0.000255327	0.000258441		0.0799947	2553.27	2584.41		0.080558	0.000241663	0.000247385		0.0806	241.66	247.39
0.0805579	0.000250204	0.000250738		0.0805579	2502.04	2507.38		0.081121	0.000233263	0.000238808		0.0811	233.26	238.81
0.0811212	0.000240412	0.000243317		0.0811212	2404.12	2433.17		0.081684	0.000224173	0.000230561		0.0817	224.17	230.56
0.0816845	0.000233213	0.000236168		0.0816845	2332.13	2361.68		0.082248	0.000220333	0.00022262		0.0822	220.33	222.62
0.0822477	0.00022668	0.000229283		0.0822477	2266.8	2292.83		0.082811	0.000212853	0.000215006		0.0828	212.85	215.01
0.082811	0.000218839	0.000222652		0.082811	2188.39	2226.52		0.083374	0.000205233	0.000207693		0.0834	205.23	207.69
0.0833743	0.00021458	0.000216265		0.0833743	2145.8	2162.65		0.083937	0.000196503	0.000200673		0.0839	196.5	200.67
0.0839375	0.000208443	0.000210116		0.0839375	2084.43	2101.16		0.084501	0.000192423	0.000193925		0.0845	192.42	193.93
0.0845008	0.000202343	0.000204194		0.0845008	2023.43	2041.94		0.085064	0.000185983	0.000187464		0.0851	185.98	187.46
0.085064	0.000199297	0.000198492		0.085064	1992.97	1984.92		0.085627	0.000178313	0.000181267		0.0856	178.31	181.27
0.0856273	0.00019245	0.000193003		0.0856273	1924.5	1930.03		0.086191	0.000172883	0.000175318		0.0862	172.88	175.32
0.0861905	0.000187196	0.000187718		0.0861905	1871.96	1877.18		0.086754	0.000168213	0.000169626		0.0868	168.21	169.63
0.0867538	0.000179624	0.000182631		0.0867538	1796.24	1826.31		0.087317	0.000163453	0.000164175		0.0873	163.45	164.18
0.087317	0.00017565	0.000177735		0.087317	1756.5	1777.35		0.08788	0.000160543	0.000158954		0.0879	160.54	158.95
0.0878803	0.000173615	0.000173022		0.0878803	1736.15	1730.22		0.088443	0.000154203	0.000153957		0.0884	154.2	153.96
0.0884435	0.000167398	0.000168487		0.0884435	1673.98	1684.87		0.089007	0.000148373	0.000149167		0.089	148.37	149.17
0.0890068	0.00016108	0.000164122		0.0890068	1610.8	1641.22		0.08957	0.000143783	0.000144594		0.0896	143.78	144.59
0.08957	0.000155445	0.000159923		0.08957	1554.45	1599.23		0.090133	0.000138473	0.000140221		0.0901	138.47	140.22
0.0901333	0.000153645	0.000155882		0.0901333	1536.45	1558.82		0.090696	0.000135093	0.000136041		0.0907	135.09	136.04
0.0906965	0.000149184	0.000151996		0.0906965	1491.84	1519.96		0.09126	0.000130633	0.000132039		0.0913	130.63	132.04
0.0912597	0.000145902	0.000148256		0.0912597	1459.02	1482.56		0.091823	0.000127953	0.00012822		0.0918	127.95	128.22
0.091823	0.000143805	0.000144656		0.091823	1438.05	1446.56		0.092386	0.000125083	0.000124571		0.0924	125.08	124.57
0.0923862	0.000139986	0.000141191		0.0923862	1399.86	1411.91		0.092949	0.000121433	0.000121084		0.0929	121.43	121.08
0.0929494	0.000135423	0.000137855		0.0929494	1354.23	1378.55		0.093513	0.000116703	0.000117747		0.0935	116.7	117.75
0.0935127	0.000133716	0.000134641		0.0935127	1337.16	1346.41		0.094076	0.000115863	0.000114564		0.0941	115.86	114.56
0.0940759	0.000131167	0.000131546		0.0940759	1311.67	1315.46		0.094639	0.000112813	0.000111524		0.0946	112.81	111.52
0.0946391	0.000129693	0.000128565		0.0946391	1296.93	1285.65		0.095202	0.000108553	0.000108621		0.0952	108.55	108.62
0.0952023	0.00012482	0.000125691		0.0952023	1248.2	1256.91		0.095766	0.000104673	0.000105844		0.0958	104.67	105.84
0.0957656	0.000122623	0.000122922		0.0957656	1226.23	1229.22		0.096329	0.000102813	0.000103198		0.0963	102.81	103.2
0.0963288	0.000119081	0.000120252		0.0963288	1190.81	1202.52		0.096892	0.000100883	0.000100673		0.0969	100.88	100.67
0.096892	0.000117813	0.000117679		0.096892	1178.13	1176.79		0.097455	0.000100863	9.82633e-05		0.0975	100.86	98.26
0.0974552	0.000115889	0.000115197		0.0974552	1158.89	1151.97		0.098018	9.70449e-05	9.59654e-05		0.098	97.04	95.97
0.0980184	0.000112702	0.000112803		0.0980184	1127.02	1128.03		0.098582	9.64159e-05	9.37708e-05		0.0986	96.42	93.77
0.0985817	0.000111923	0.000110494		0.0985817	1119.23	1104.94		0.099145	9.53629e-05	9.1683e-05		0.0991	95.36	91.68
0.0991449	0.000110549	0.000108267		0.0991449	1105.49	1082.67		0.099708	9.12659e-05	8.96944e-05		0.0997	91.27	89.69
0.0997081	0.000107586	0.000106117		0.0997081	1075.86	1061.17		0.10027	8.99889e-05	8.78043e-05		0.1	89.99	87.8
0.100271	0.000106986	0.000104044		0.100271	1069.86	1040.44		0.10083	8.89999e-05	8.6011e-05		0.101	89	86.01
0.100834	0.000104771	0.000102043		0.100834	1047.71	1020.43		0.1014	8.61859e-05	8.42723e-05		0.101	86.19	84.27
0.101398	0.000100409	0.000100107		0.101398	1004.09	1001.07		0.10196	8.52039e-05	8.26443e-05		0.102	85.2	82.64
0.101961	9.82687e-05	9.82393e-05		0.101961	982.687	982.393		0.10252	8.27349e-05	8.10909e-05		0.103	82.73	81.09
0.102524	9.71934e-05	9.64347e-05		0.102524	971.934	964.347		0.10309	8.14089e-05	7.95818e-05		0.103	81.41	79.58
0.103087	9.46983e-05	9.46898e-05		0.103087	946.983	946.898		0.10365	8.00559e-05	7.81659e-05		0.104	80.06	78.17
0.10365	9.39522e-05	9.30019e-05		0.10365	939.522	930.019		0.10421	7.91389e-05	7.68121e-05		0.104	79.14	76.81
0.104214	9.20537e-05	9.13658e-05		0.104214	920.537	913.658		0.10478	7.79909e-05	7.54941e-05		0.105	77.99	75.49
0.104777	9.00318e-05	8.97846e-05		0.104777	900.318	897.846		0.10534	7.45969e-05	7.42546e-05		0.105	74.6	74.25
0.10534	8.80866e-05	8.82533e-05		0.10534	880.866	882.533		0.1059	7.29259e-05	7.30668e-05		0.106	72.93	73.07
0.105903	8.74053e-05	8.67695e-05		0.105903	874.053	867.695		0.10647	7.31239e-05	7.19077e-05		0.106	73.12	71.91
0.106466	8.61853e-05	8.53311e-05		0.106466	861.853	853.311		0.10703	6.97189e-05	7.0815e-05		0.107	69.72	70.82
0.10703	8.47531e-05	8.39338e-05		0.10703	847.531	839.338		0.10759	6.60319e-05	6.97651e-05		0.108	66.03	69.77
0.107593	8.33778e-05	8.25806e-05		0.107593	833.778	825.806		0.10816	6.64759e-05	6.87378e-05		0.108	66.48	68.74
0.108156	8.24469e-05	8.12671e-05		0.108156	824.469	812.671		0.10872	6.57779e-05	6.77666e-05		0.109	65.78	67.77
0.108719	8.12291e-05	7.99915e-05		0.108719	812.291	799.915		0.10928	6.64529e-05	6.68308e-05		0.109	66.45	66.83
0.109282	8.13118e-05	7.87523e-05		0.109282	813.118	787.523		0.10985	6.61769e-05	6.59123e-05		0.11	66.18	65.91
0.109846	7.89669e-05	7.75456e-05		0.109846	789.669	775.456		0.11041	6.52059e-05	6.50413e-05		0.11	65.21	65.04
0.110409	7.8196e-05	7.63743e-05		0.110409	781.96	763.743		0.11097	6.35289e-05	6.41992e-05		0.111	63.53	64.2
0.110972	7.61613e-05	7.52347e-05		0.110972	761.613	752.347		0.11153	6.35509e-05	6.3384e-05		0.112	63.55	63.38
0.111535	7.45347e-05	7.41254e-05		0.111535	745.347	741.254		0.1121	6.40229e-05	6.258e-05		0.112	64.02	62.58
0.112098	7.42818e-05	7.3045e-05		0.112098	742.818	730.45		0.11266	6.29609e-05	6.18136e-05		0.113	62.96	61.81
0.112661	7.31953e-05	7.19922e-05		0.112661	731.953	719.922		0.11323	6.12499e-05	6.10556e-05		0.113	61.25	61.06
0.113225	7.284e-05	7.09639e-05		0.113225	728.4	709.639		0.11379	6.09449e-05	6.03308e-05		0.114	60.94	60.33
0.113788	7.01116e-05	6.99627e-05		0.113788	701.116	699.627		0.11435	5.98749e-05	5.96244e-05		0.114	59.87	59.62
0.114351	6.95774e-05	6.89854e-05		0.114351	695.774	689.854		0.11491	5.94519e-05	5.89346e-05		0.115	59.45	58.93
0.114914	6.87284e-05	6.80311e-05		0.114914	687.284	680.311		0.11548	5.76219e-05	5.82482e-05		0.115	57.62	58.25
0.115477	6.80065e-05	6.70987e-05		0.115477	680.065	670.987		0.11604	5.68099e-05	5.75879e-05		0.116	56.81	57.59
0.11604	6.53817e-05	6.6187e-05		0.11604	653.817	661.87		0.1166	5.54759e-05	5.69401e-05		0.117	55.48	56.94
0.116603	6.532e-05	6.52953e-05		0.116603	653.2	652.953		0.11717	5.46859e-05	5.62923e-05		0.117	54.69	56.29
0.117167	6.35643e-05	6.4421e-05		0.117167	635.643	644.21		0.11773	5.32829e-05	5.56659e-05		0.118	53.28	55.67
0.11773	6.19786e-05	6.35662e-05		0.11773	619.786	635.662		0.11829	5.48579e-05	5.50484e-05		0.118	54.86	55.05
0.118293	6.27354e-05	6.27287e-05		0.118293	627.354	627.287		0.11886	5.29309e-05	5.44277e-05		0.119	52.93	54.43
0.118856	6.24495e-05	6.19075e-05		0.118856	624.495	619.075		0.11942	5.28999e-05	5.38246e-05		0.119	52.9	53.82
0.119419	6.19608e-05	6.11019e-05		0.119419	619.608	611.019		0.11998	5.29389e-05	5.3227e-05		0.12	52.94	53.23
0.119982	6.21305e-05	6.03111e-05		0.119982	621.305	603.111		0.12054	5.06679e-05	5.26342e-05		0.121	50.67	52.63
0.120545	6.17331e-05	5.95344e-05		0.120545	617.331	595.344		0.12111	4.97999e-05	5.20352e-05		0.121	49.8	52.04
0.121109	6.19954e-05	5.87698e-05		0.121109	619.954	587.698		0.12167	5.00309e-05	5.14508e-05		0.122	50.03	51.45
0.121672	5.9321e-05	5.80197e-05		0.121672	593.21	580.197		0.12223	4.93759e-05	5.08705e-05		0.122	49.38	50.87
0.122235	5.81035e-05	5.72821e-05		0.122235	581.035	572.821		0.1228	5.02989e-05	5.02837e-05		0.123	50.3	50.28
0.122798	5.61587e-05	5.65566e-05		0.122798	561.587	565.566		0.12336	5.04119e-05	4.97109e-05		0.123	50.41	49.71
0.123361	5.56258e-05	5.58427e-05		0.123361	556.258	558.427		0.12392	4.93299e-05	4.91416e-05		0.124	49.33	49.14
0.123924	5.49207e-05	5.51399e-05		0.123924	549.207	551.399		0.12449	4.73039e-05	4.85655e-05		0.124	47.3	48.57
0.124487	5.58852e-05	5.44478e-05		0.124487	558.852	544.478		0.12505	4.50769e-05	4.80028e-05		0.125	45.08	48
0.12505	5.41501e-05	5.37661e-05		0.12505	541.501	537.661		0.12561	4.50679e-05	4.74432e-05		0.126	45.07	47.44
0.125613	5.43845e-05	5.30943e-05		0.125613	543.845	530.943		0.12618	4.54739e-05	4.68766e-05		0.126	45.47	46.88
0.126177	5.26581e-05	5.24308e-05		0.126177	526.581	524.308		0.12674	4.42849e-05	4.63228e-05		0.127	44.28	46.32
0.12674	5.182e-05	5.17777e-05		0.12674	518.2	517.777		0.1273	4.49779e-05	4.57717e-05		0.127	44.98	45.77
0.127303	5.07281e-05	5.11334e-05		0.127303	507.281	511.334		0.12787	4.50789e-05	4.52135e-05		0.128	45.08	45.21
0.127866	5.03202e-05	5.04975e-05		0.127866	503.202	504.975		0.12843	4.52089e-05	4.46675e-05		0.128	45.21	44.67
0.128429	4.94952e-05	4.98698e-05		0.128429	494.952	498.698		0.12899	4.41969e-05	4.4124e-05		0.129	44.2	44.12
0.128992	5.02724e-05	4.92499e-05		0.128992	502.724	492.499		0.12956	4.21429e-05	4.35732e-05		0.13	42.14	43.57
0.129555	5.01003e-05	4.86376e-05		0.129555	501.003	486.376		0.13012	4.11599e-05	4.30344e-05		0.13	41.16	43.03
0.130118	4.72615e-05	4.80324e-05		0.130118	472.615	480.324		0.13068	4.10459e-05	4.24979e-05		0.131	41.05	42.5
0.130681	4.67897e-05	4.74343e-05		0.130681	467.897	474.343		0.13124	4.20269e-05	4.19641e-05		0.131	42.03	41.96
0.131244	4.675e-05	4.68431e-05		0.131244	467.5	468.431		0.13181	4.06729e-05	4.14239e-05		0.132	40.67	41.42
0.131808	4.46737e-05	4.62579e-05		0.131808	446.737	462.579		0.13237	3.83699e-05	4.08969e-05		0.132	38.37	40.9
0.132371	4.58069e-05	4.56807e-05		0.132371	458.069	456.807		0.13293	4.03639e-05	4.03737e-05		0.133	40.36	40.37
0.132934	4.41551e-05	4.51105e-05		0.132934	441.551	451.105		0.1335	3.82559e-05	3.98456e-05		0.134	38.26	39.85
0.133497	4.20821e-05	4.45471e-05		0.133497	420.821	445.471		0.13406	3.64879e-05	3.93314e-05		0.134	36.49	39.33
0.13406	4.36846e-05	4.39907e-05		0.13406	436.846	439.907		0.13462	3.69509e-05	3.88222e-05		0.135	36.95	38.82
0.134623	4.56776e-05	4.34411e-05		0.134623	456.776	434.411		0.13519	3.75419e-05	3.83092e-05		0.135	37.54	38.31
0.135186	4.42468e-05	4.28984e-05		0.135186	442.468	428.984		0.13575	3.80019e-05	3.78108e-05		0.136	38	37.81
0.135749	4.30715e-05	4.23626e-05		0.135749	430.715	423.626		0.13631	3.74949e-05	3.73182e-05		0.136	37.49	37.32
0.136312	4.31549e-05	4.18335e-05		0.136312	431.549	418.335		0.13687	3.57289e-05	3.68316e-05		0.137	35.73	36.83
0.136875	4.1764e-05	4.13112e-05		0.136875	417.64	413.112		0.13744	3.55729e-05	3.63428e-05		0.137	35.57	36.34
0.137438	4.03903e-05	4.07956e-05		0.137438	403.903	407.956		0.138	3.70219e-05	3.58691e-05		0.138	37.02	35.87
0.138001	3.96132e-05	4.02868e-05		0.138001	396.132	402.868		0.13856	3.66669e-05	3.54021e-05		0.139	36.67	35.4
0.138564	4.22004e-05	3.97846e-05		0.138564	422.004	397.846		0.13913	3.54539e-05	3.49339e-05		0.139	35.45	34.93
0.139127	4.01255e-05	3.9289e-05		0.139127	401.255	392.89		0.13969	3.62219e-05	3.4481e-05		0.14	36.22	34.48
0.13969	3.90993e-05	3.88001e-05		0.13969	390.993	388.001		0.14025	3.39039e-05	3.40354e-05		0.14	33.9	34.04
0.140253	3.84557e-05	3.83177e-05		0.140253	384.557	383.177		0.14082	3.32859e-05	3.35894e-05		0.141	33.29	33.59
0.140816	3.62412e-05	3.78419e-05		0.140816	362.412	378.419		0.14138	3.24559e-05	3.31591e-05		0.141	32.46	33.16
0.14138	3.57722e-05	3.73721e-05		0.14138	357.722	373.721		0.14194	3.27119e-05	3.27368e-05		0.142	32.71	32.74
0.141943	3.6669e-05	3.69101e-05		0.141943	366.69	369.101		0.14251	3.34209e-05	3.23154e-05		0.143	33.42	32.32
0.142506	3.58307e-05	3.64552e-05		0.142506	358.307	364.552		0.14307	3.24119e-05	3.19099e-05		0.143	32.41	31.91
0.143069	3.37534e-05	3.60075e-05		0.143069	337.534	360.075		0.14363	3.22159e-05	3.1513e-05		0.144	32.22	31.51
0.143632	3.39869e-05	3.55673e-05		0.143632	339.869	355.673		0.14419	3.16199e-05	3.1125e-05		0.144	31.62	31.13
0.144195	3.33195e-05	3.51345e-05		0.144195	333.195	351.345		0.14476	3.12439e-05	3.07393e-05		0.145	31.24	30.74
0.144758	3.44562e-05	3.47094e-05		0.144758	344.562	347.094		0.14532	3.03199e-05	3.03697e-05		0.145	30.32	30.37
0.145321	3.41488e-05	3.4292e-05		0.145321	341.488	342.92		0.14588	3.01529e-05	3.00094e-05		0.146	30.15	30.01
0.145884	3.41884e-05	3.38825e-05		0.145884	341.884	338.825		0.14645	3.10019e-05	2.96523e-05		0.146	31	29.65
0.146447	3.37802e-05	3.34808e-05		0.146447	337.802	334.808		0.14701	3.05169e-05	2.93113e-05		0.147	30.52	29.31
0.14701	3.17959e-05	3.30872e-05		0.14701	317.959	330.872		0.14757	2.86389e-05	2.89799e-05		0.148	28.64	28.98
0.147573	3.26033e-05	3.27016e-05		0.147573	326.033	327.016		0.14814	2.92369e-05	2.86528e-05		0.148	29.24	28.65
0.148136	3.23597e-05	3.23241e-05		0.148136	323.597	323.241		0.1487	2.88499e-05	2.83414e-05		0.149	28.85	28.34
0.148699	3.25885e-05	3.19548e-05		0.148699	325.885	319.548		0.14926	2.92929e-05	2.804e-05		0.149	29.29	28.04
0.149262	3.07901e-05	3.15938e-05		0.149262	307.901	315.938		0.14983	2.80239e-05	2.77438e-05		0.15	28.02	27.74
0.149825	3.01746e-05	3.1241e-05		0.149825	301.746	312.41		0.15039	2.82909e-05	2.7463e-05		0.15	28.29	27.46
0.150388	3.0766e-05	3.08966e-05		0.150388	307.66	308.966		0.15095	2.87899e-05	2.71923e-05		0.151	28.79	27.19
0.150951	2.95744e-05	3.05605e-05		0.150951	295.744	305.605		0.15151	2.70449e-05	2.69316e-05		0.152	27.04	26.93
0.151514	3.17394e-05	3.02327e-05		0.151514	317.394	302.327		0.15208	2.60479e-05	2.66762e-05		0.152	26.05	26.68
0.152077	3.04978e-05	2.99132e-05		0.152077	304.978	299.132		0.15264	2.74019e-05	2.64349e-05		0.153	27.4	26.43
0.15264	2.83642e-05	2.96021e-05		0.15264	283.642	296.021		0.1532	2.73619e-05	2.62031e-05		0.153	27.36	26.2
0.153203	2.92253e-05	2.92994e-05		0.153203	292.253	292.994		0.15377	2.71729e-05	2.59766e-05		0.154	27.17	25.98
0.153766	2.88191e-05	2.90049e-05		0.153766	288.191	290.049		0.15433	2.74339e-05	2.57632e-05		0.154	27.43	25.76
0.154329	2.8846e-05	2.87188e-05		0.154329	288.46	287.188		0.15489	2.58559e-05	2.55587e-05		0.155	25.86	25.56
0.154892	2.88069e-05	2.8441e-05		0.154892	288.069	284.41		0.15546	2.45489e-05	2.53596e-05		0.155	24.55	25.36
0.155455	2.84826e-05	2.81715e-05		0.155455	284.826	281.715		0.15602	2.39049e-05	2.51728e-05		0.156	23.9	25.17
0.156018	2.90558e-05	2.79103e-05		0.156018	290.558	279.103		0.15658	2.35319e-05	2.49945e-05		0.157	23.53	24.99
0.15658	2.87507e-05	2.76578e-05		0.15658	287.507	276.578		0.15714	2.36589e-05	2.48245e-05		0.157	23.66	24.82
0.157143	2.67112e-05	2.74131e-05		0.157143	267.112	274.131		0.15771	2.66159e-05	2.46601e-05		0.158	26.62	24.66
0.157706	2.72141e-05	2.71767e-05		0.157706	272.141	271.767		0.15827	2.56379e-05	2.45069e-05		0.158	25.64	24.51
0.158269	2.71722e-05	2.69486e-05		0.158269	271.722	269.486		0.15883	2.62229e-05	2.43618e-05		0.159	26.22	24.36
0.158832	2.74823e-05	2.67287e-05		0.158832	274.823	267.287		0.1594	2.60379e-05	2.42223e-05		0.159	26.04	24.22
0.159395	2.6429e-05	2.65171e-05		0.159395	264.29	265.171		0.15996	2.60759e-05	2.40932e-05		0.16	26.08	24.09
0.159958	2.69376e-05	2.63137e-05		0.159958	269.376	263.137		0.16052	2.51399e-05	2.3972e-05		0.161	25.14	23.97
0.160521	2.76084e-05	2.61185e-05		0.160521	276.084	261.185		0.16108	2.55149e-05	2.38583e-05		0.161	25.51	23.86
0.161084	2.73477e-05	2.59314e-05		0.161084	273.477	259.314		0.16165	2.47449e-05	2.37499e-05		0.162	24.74	23.75
0.161647	2.67841e-05	2.5752e-05		0.161647	267.841	257.52		0.16221	2.36279e-05	2.36504e-05		0.162	23.63	23.65
0.16221	2.71679e-05	2.55802e-05		0.16221	271.679	255.802		0.16277	2.36329e-05	2.35573e-05		0.163	23.63	23.56
0.162773	2.84812e-05	2.54156e-05		0.162773	284.812	254.156		0.16334	2.35979e-05	2.34689e-05		0.163	23.6	23.47
0.163336	2.88253e-05	2.5258e-05		0.163336	288.253	252.58		0.1639	2.37369e-05	2.3388e-05		0.164	23.74	23.39
0.163899	2.74604e-05	2.51074e-05		0.163899	274.604	251.074		0.16446	2.33799e-05	2.33126e-05		0.164	23.38	23.31
0.164462	2.67422e-05	2.49633e-05		0.164462	267.422	249.633		0.16503	2.51199e-05	2.32413e-05		0.165	25.12	23.24
0.165025	2.60035e-05	2.48257e-05		0.165025	260.035	248.257		0.16559	2.58149e-05	2.31762e-05		0.166	25.81	23.18
0.165587	2.4769e-05	2.46945e-05		0.165587	247.69	246.945		0.16615	2.47119e-05	2.31159e-05		0.166	24.71	23.12
0.16615	2.60477e-05	2.45691e-05		0.16615	260.477	245.691		0.16671	2.51169e-05	2.30599e-05		0.167	25.12	23.06
0.166713	2.54474e-05	2.44496e-05		0.166713	254.474	244.496		0.16728	2.43649e-05	2.30072e-05		0.167	24.36	23.01
0.167276	2.4652e-05	2.43358e-05		0.167276	246.52	243.358		0.16784	2.28239e-05	2.29593e-05		0.168	22.82	22.96
0.167839	2.43353e-05	2.42275e-05		0.167839	243.353	242.275		0.1684	2.33099e-05	2.29151e-05		0.168	23.31	22.92
0.168402	2.37428e-05	2.41245e-05		0.168402	237.428	241.245		0.16897	2.27429e-05	2.28734e-05		0.169	22.74	22.87
0.168965	2.46236e-05	2.40267e-05		0.168965	246.236	240.267		0.16953	2.24389e-05	2.28356e-05		0.17	22.44	22.84
0.169528	2.45309e-05	2.3934e-05		0.169528	245.309	239.34		0.17009	2.20589e-05	2.28006e-05		0.17	22.06	22.8
0.170091	2.43415e-05	2.38462e-05		0.170091	243.415	238.462		0.17065	2.25109e-05	2.27682e-05		0.171	22.51	22.77
0.170654	2.35584e-05	2.37631e-05		0.170654	235.584	237.631		0.17122	2.27689e-05	2.27376e-05		0.171	22.77	22.74
0.171216	2.52937e-05	2.36845e-05		0.171216	252.937	236.845		0.17178	2.24709e-05	2.27097e-05		0.172	22.47	22.71
0.171779	2.45785e-05	2.36099e-05		0.171779	245.785	236.099		0.17234	2.22019e-05	2.26836e-05		0.172	22.2	22.68
0.172342	2.47112e-05	2.35392e-05		0.172342	247.112	235.392		0.17291	2.36119e-05	2.26588e-05		0.173	23.61	22.66
0.172905	2.54563e-05	2.34721e-05		0.172905	254.563	234.721		0.17347	2.35509e-05	2.26357e-05		0.173	23.55	22.64
0.173468	2.42972e-05	2.34083e-05		0.173468	242.972	234.083		0.17403	2.41079e-05	2.26138e-05		0.174	24.11	22.61
0.174031	2.24136e-05	2.33476e-05		0.174031	224.136	233.476		0.17459	2.34099e-05	2.25929e-05		0.175	23.41	22.59
0.174594	2.30582e-05	2.32896e-05		0.174594	230.582	232.896		0.17516	2.26929e-05	2.25723e-05		0.175	22.69	22.57
0.175156	2.42057e-05	2.32342e-05		0.175156	242.057	232.342		0.17572	2.31149e-05	2.25525e-05		0.176	23.11	22.55
0.175719	2.39266e-05	2.3181e-05		0.175719	239.266	231.81		0.17628	2.20049e-05	2.25329e-05		0.176	22	22.53
0.176282	2.42798e-05	2.31298e-05		0.176282	242.798	231.298		0.17685	2.23809e-05	2.2513e-05		0.177	22.38	22.51
0.176845	2.41063e-05	2.30804e-05		0.176845	241.063	230.804		0.17741	2.31009e-05	2.24933e-05		0.177	23.1	22.49
0.177408	2.28545e-05	2.30325e-05		0.177408	228.545	230.325		0.17797	2.23649e-05	2.24731e-05		0.178	22.36	22.47
0.177971	2.32569e-05	2.29858e-05		0.177971	232.569	229.858		0.17853	2.14569e-05	2.24522e-05		0.179	21.46	22.45
0.178534	2.36778e-05	2.29402e-05		0.178534	236.778	229.402		0.1791	2.13939e-05	2.243e-05		0.179	21.39	22.43
0.179096	2.41309e-05	2.28954e-05		0.179096	241.309	228.954		0.17966	2.14909e-05	2.24071e-05		0.18	21.49	22.41
0.179659	2.55715e-05	2.28511e-05		0.179659	255.715	228.511		0.18022	2.18769e-05	2.23828e-05		0.18	21.88	22.38
0.180222	2.47003e-05	2.28071e-05		0.180222	247.003	228.071		0.18079	2.29019e-05	2.23566e-05		0.181	22.9	22.36
0.180785	2.46495e-05	2.27631e-05		0.180785	246.495	227.631		0.18135	2.28519e-05	2.23292e-05		0.181	22.85	22.33
0.181348	2.18192e-05	2.27191e-05		0.181348	218.192	227.191		0.18191	2.15899e-05	2.23001e-05		0.182	21.59	22.3
0.18191	2.29775e-05	2.26749e-05		0.18191	229.775	226.749		0.18247	2.26759e-05	2.22693e-05		0.182	22.68	22.27
0.182473	2.40004e-05	2.26302e-05		0.182473	240.004	226.302		0.18304	2.35569e-05	2.22359e-05		0.183	23.56	22.24
0.183036	2.18326e-05	2.25849e-05		0.183036	218.326	225.849		0.1836	2.32969e-05	2.22012e-05		0.184	23.3	22.2
0.183599	2.37565e-05	2.25389e-05		0.183599	237.565	225.389		0.18416	2.19519e-05	2.21644e-05		0.184	21.95	22.16
0.184162	2.35669e-05	2.2492e-05		0.184162	235.669	224.92		0.18472	2.16789e-05	2.21255e-05		0.185	21.68	22.13
0.184724	2.17941e-05	2.24441e-05		0.184724	217.941	224.441		0.18529	2.20759e-05	2.20837e-05		0.185	22.08	22.08
0.185287	2.22356e-05	2.23948e-05		0.185287	222.356	223.948		0.18585	2.22749e-05	2.20403e-05		0.186	22.27	22.04
0.18585	2.20445e-05	2.23442e-05		0.18585	220.445	223.442		0.18641	2.18119e-05	2.19945e-05		0.186	21.81	21.99
0.186413	2.27623e-05	2.22921e-05		0.186413	227.623	222.921		0.18698	2.27949e-05	2.19453e-05		0.187	22.79	21.95
0.186976	2.21908e-05	2.22382e-05		0.186976	221.908	222.382		0.18754	2.13519e-05	2.18945e-05		0.188	21.35	21.89
0.187538	2.20928e-05	2.21827e-05		0.187538	220.928	221.827		0.1881	2.23519e-05	2.18411e-05		0.188	22.35	21.84
0.188101	2.23449e-05	2.2125e-05		0.188101	223.449	221.25		0.18866	2.26349e-05	2.1785e-05		0.189	22.63	21.79
0.188664	2.27548e-05	2.20652e-05		0.188664	227.548	220.652		0.18923	2.23009e-05	2.1725e-05		0.189	22.3	21.73
0.189227	2.3578e-05	2.20031e-05		0.189227	235.78	220.031		0.18979	2.11899e-05	2.16633e-05		0.19	21.19	21.66
0.189789	2.29089e-05	2.19387e-05		0.189789	229.089	219.387		0.19035	2.15059e-05	2.15987e-05		0.19	21.51	21.6
0.190352	2.20671e-05	2.18716e-05		0.190352	220.671	218.716		0.19092	2.26139e-05	2.153e-05		0.191	22.61	21.53
0.190915	2.14676e-05	2.18019e-05		0.190915	214.676	218.019		0.19148	2.16639e-05	2.14596e-05		0.191	21.66	21.46
0.191478	2.25339e-05	2.17295e-05		0.191478	225.339	217.295		0.19204	2.13709e-05	2.13865e-05		0.192	21.37	21.39
0.19204	2.16323e-05	2.16546e-05		0.19204	216.323	216.546		0.1926	2.19969e-05	2.13105e-05		0.193	22	21.31
0.192603	2.186e-05	2.15769e-05		0.192603	218.6	215.769		0.19317	2.16669e-05	2.12304e-05		0.193	21.67	21.23
0.193166	2.11302e-05	2.14965e-05		0.193166	211.302	214.965		0.19373	2.16499e-05	2.1149e-05		0.194	21.65	21.15
0.193729	2.05819e-05	2.14135e-05		0.193729	205.819	214.135		0.19429	2.03019e-05	2.1065e-05		0.194	20.3	21.07
0.194291	2.18769e-05	2.13279e-05		0.194291	218.769	213.279		0.19485	2.02229e-05	2.09784e-05		0.195	20.22	20.98
0.194854	2.2453e-05	2.12394e-05		0.194854	224.53	212.394		0.19542	1.95839e-05	2.08876e-05		0.195	19.58	20.89
0.195417	2.13619e-05	2.11482e-05		0.195417	213.619	211.482		0.19598	2.08799e-05	2.07959e-05		0.196	20.88	20.8
0.19598	2.11439e-05	2.10543e-05		0.19598	211.439	210.543		0.19654	2.17019e-05	2.07018e-05		0.197	21.7	20.7
0.196542	2.11533e-05	2.09579e-05		0.196542	211.533	209.579		0.19711	2.06209e-05	2.06035e-05		0.197	20.62	20.6
0.197105	2.15465e-05	2.08586e-05		0.197105	215.465	208.586		0.19767	2.02099e-05	2.05045e-05		0.198	20.21	20.5
0.197668	2.19809e-05	2.07566e-05		0.197668	219.809	207.566		0.19823	1.83639e-05	2.04033e-05		0.198	18.36	20.4
0.19823	2.10049e-05	2.06521e-05		0.19823	210.049	206.521		0.19879	1.98969e-05	2.02998e-05		0.199	19.9	20.3
0.198793	2.07454e-05	2.05446e-05		0.198793	207.454	205.446		0.19936	2.10919e-05	2.01922e-05		0.199	21.09	20.19
0.199356	2.01829e-05	2.04345e-05		0.199356	201.829	204.345		0.19992	2.06699e-05	2.00843e-05		0.2	20.67	20.08
0.199919	2.04753e-05	2.03218e-05		0.199919	204.753	203.218		0.20048	2.06599e-05	1.99744e-05		0.2	20.66	19.97
0.200481	1.9739e-05	2.02065e-05		0.200481	197.39	202.065		0.20104	1.83419e-05	1.98624e-05		0.201	18.34	19.86
0.201044	1.86862e-05	2.00885e-05		0.201044	186.862	200.885		0.20161	1.81579e-05	1.97465e-05		0.202	18.16	19.75
0.201607	1.93734e-05	1.99681e-05		0.201607	193.734	199.681		0.20217	1.97939e-05	1.96308e-05		0.202	19.79	19.63
0.202169	1.93133e-05	1.98454e-05		0.202169	193.133	198.454		0.20273	1.84649e-05	1.95134e-05		0.203	18.46	19.51
0.202732	1.95887e-05	1.97203e-05		0.202732	195.887	197.203		0.2033	1.90579e-05	1.93923e-05		0.203	19.06	19.39
0.203295	2.00875e-05	1.9593e-05		0.203295	200.875	195.93		0.20386	1.96499e-05	1.92719e-05		0.204	19.65	19.27
0.203857	1.97834e-05	1.94639e-05		0.203857	197.834	194.639		0.20442	1.83089e-05	1.915e-05		0.204	18.31	19.15
0.20442	1.89842e-05	1.93326e-05		0.20442	189.842	193.326		0.20498	1.87089e-05	1.90269e-05		0.205	18.71	19.03
0.204983	1.81841e-05	1.91994e-05		0.204983	181.841	191.994		0.20555	1.93239e-05	1.89003e-05		0.206	19.32	18.9
0.205545	1.8772e-05	1.90647e-05		0.205545	187.72	190.647		0.20611	1.91259e-05	1.87749e-05		0.206	19.13	18.77
0.206108	1.83481e-05	1.89281e-05		0.206108	183.481	189.281		0.20667	1.98339e-05	1.86485e-05		0.207	19.83	18.65
0.206671	1.69974e-05	1.87899e-05		0.206671	169.974	187.899		0.20723	1.94069e-05	1.85212e-05		0.207	19.41	18.52
0.207233	1.76196e-05	1.86505e-05		0.207233	176.196	186.505		0.2078	1.88139e-05	1.83908e-05		0.208	18.81	18.39
0.207796	1.95331e-05	1.85095e-05		0.207796	195.331	185.095		0.20836	1.79009e-05	1.8262e-05		0.208	17.9	18.26
0.208359	1.86507e-05	1.83671e-05		0.208359	186.507	183.671		0.20892	1.82849e-05	1.81325e-05		0.209	18.28	18.13
0.208921	1.84569e-05	1.82239e-05		0.208921	184.569	182.239		0.20948	1.75269e-05	1.80025e-05		0.209	17.53	18
0.209484	1.79155e-05	1.80792e-05		0.209484	179.155	180.792		0.21005	1.78449e-05	1.78696e-05		0.21	17.84	17.87
0.210046	1.65807e-05	1.79338e-05		0.210046	165.807	179.338		0.21061	1.77859e-05	1.77388e-05		0.211	17.79	17.74
0.210609	1.7565e-05	1.77872e-05		0.210609	175.65	177.872		0.21117	1.86479e-05	1.76076e-05		0.211	18.65	17.61
0.211172	1.79525e-05	1.76399e-05		0.211172	179.525	176.399		0.21173	1.63049e-05	1.74763e-05		0.212	16.3	17.48
0.211734	1.67268e-05	1.74921e-05		0.211734	167.268	174.921		0.2123	1.64519e-05	1.73425e-05		0.212	16.45	17.34
0.212297	1.68083e-05	1.73435e-05		0.212297	168.083	173.435		0.21286	1.74599e-05	1.72111e-05		0.213	17.46	17.21
0.21286	1.62471e-05	1.71945e-05		0.21286	162.471	171.945		0.21342	1.71689e-05	1.70798e-05		0.213	17.17	17.08
0.213422	1.64734e-05	1.70454e-05		0.213422	164.734	170.454		0.21399	1.73329e-05	1.69464e-05		0.214	17.33	16.95
0.213985	1.77271e-05	1.68959e-05		0.213985	177.271	168.959		0.21455	1.78869e-05	1.68155e-05		0.215	17.89	16.82
0.214547	1.68275e-05	1.67466e-05		0.214547	168.275	167.466		0.21511	1.73349e-05	1.6685e-05		0.215	17.33	16.69
0.21511	1.68839e-05	1.6597e-05		0.21511	168.839	165.97		0.21567	1.61619e-05	1.6555e-05		0.216	16.16	16.56
0.215672	1.69111e-05	1.64478e-05		0.215672	169.111	164.478		0.21624	1.56639e-05	1.64231e-05		0.216	15.66	16.42
0.216235	1.59661e-05	1.62986e-05		0.216235	159.661	162.986		0.2168	1.52339e-05	1.62942e-05		0.217	15.23	16.29
0.216798	1.59869e-05	1.61498e-05		0.216798	159.869	161.498		0.21736	1.61459e-05	1.61659e-05		0.217	16.15	16.17
0.21736	1.55853e-05	1.60016e-05		0.21736	155.853	160.016		0.21792	1.58039e-05	1.60383e-05		0.218	15.8	16.04
0.217923	1.52257e-05	1.58537e-05		0.217923	152.257	158.537		0.21849	1.56049e-05	1.59093e-05		0.218	15.6	15.91
0.218485	1.59416e-05	1.57066e-05		0.218485	159.416	157.066		0.21905	1.71979e-05	1.57834e-05		0.219	17.2	15.78
0.219048	1.495e-05	1.556e-05		0.219048	149.5	155.6		0.21961	1.68919e-05	1.56585e-05		0.22	16.89	15.66
0.21961	1.44686e-05	1.54145e-05		0.21961	144.686	154.145		0.22017	1.64429e-05	1.55345e-05		0.22	16.44	15.53
0.220173	1.48329e-05	1.52695e-05		0.220173	148.329	152.695		0.22074	1.54319e-05	1.54094e-05		0.221	15.43	15.41
0.220736	1.45736e-05	1.51255e-05		0.220736	145.736	151.255		0.2213	1.44109e-05	1.52876e-05		0.221	14.41	15.29
0.221298	1.40851e-05	1.49827e-05		0.221298	140.851	149.827		0.22186	1.41539e-05	1.51669e-05		0.222	14.15	15.17
0.221861	1.36928e-05	1.48408e-05		0.221861	136.928	148.408		0.22242	1.52689e-05	1.50475e-05		0.222	15.27	15.05
0.222423	1.4623e-05	1.47003e-05		0.222423	146.23	147.003		0.22299	1.42549e-05	1.49271e-05		0.223	14.25	14.93
0.222986	1.33954e-05	1.45608e-05		0.222986	133.954	145.608		0.22355	1.46359e-05	1.48102e-05		0.224	14.64	14.81
0.223548	1.426e-05	1.44228e-05		0.223548	142.6	144.228		0.22411	1.53229e-05	1.46946e-05		0.224	15.32	14.69
0.224111	1.42404e-05	1.42859e-05		0.224111	142.404	142.859		0.22467	1.54879e-05	1.45803e-05		0.225	15.49	14.58
0.224673	1.44031e-05	1.41507e-05		0.224673	144.031	141.507		0.22524	1.42529e-05	1.44655e-05		0.225	14.25	14.47
0.225236	1.3747e-05	1.40166e-05		0.225236	137.47	140.166		0.2258	1.40169e-05	1.4354e-05		0.226	14.02	14.35
0.225798	1.2656e-05	1.38844e-05		0.225798	126.56	138.844		0.22636	1.44309e-05	1.42441e-05		0.226	14.43	14.24
0.226361	1.44334e-05	1.37535e-05		0.226361	144.334	137.535		0.22692	1.43919e-05	1.41356e-05		0.227	14.39	14.14
0.226923	1.35332e-05	1.36244e-05		0.226923	135.332	136.244		0.22749	1.53029e-05	1.40268e-05		0.227	15.3	14.03
0.227486	1.25255e-05	1.34968e-05		0.227486	125.255	134.968		0.22805	1.56069e-05	1.39215e-05		0.228	15.61	13.92
0.228048	1.19426e-05	1.33711e-05		0.228048	119.426	133.711		0.22861	1.46829e-05	1.38178e-05		0.229	14.68	13.82
0.228611	1.37703e-05	1.32469e-05		0.228611	137.703	132.469		0.22917	1.38079e-05	1.37156e-05		0.229	13.81	13.72
0.229173	1.46353e-05	1.31247e-05		0.229173	146.353	131.247		0.22974	1.29469e-05	1.36134e-05		0.23	12.95	13.61
0.229736	1.38579e-05	1.30042e-05		0.229736	138.579	130.042		0.2303	1.37509e-05	1.35146e-05		0.23	13.75	13.51
0.230298	1.32288e-05	1.28857e-05		0.230298	132.288	128.857		0.23086	1.41389e-05	1.34175e-05		0.231	14.14	13.42
0.230861	1.2526e-05	1.27689e-05		0.230861	125.26	127.689		0.23142	1.42879e-05	1.33221e-05		0.231	14.29	13.32
0.231423	1.16068e-05	1.26542e-05		0.231423	116.068	126.542		0.23199	1.35319e-05	1.32267e-05		0.232	13.53	13.23
0.231986	1.08474e-05	1.25412e-05		0.231986	108.474	125.412		0.23255	1.37359e-05	1.31347e-05		0.233	13.74	13.13
0.232548	1.25587e-05	1.24302e-05		0.232548	125.587	124.302		0.23311	1.33799e-05	1.30443e-05		0.233	13.38	13.04
0.23311	1.23728e-05	1.23211e-05		0.23311	123.728	123.211		0.23367	1.25379e-05	1.29555e-05		0.234	12.54	12.96
0.233673	1.10024e-05	1.22136e-05		0.233673	110.024	122.136		0.23423	1.25519e-05	1.28684e-05		0.234	12.55	12.87
0.234235	1.17385e-05	1.21082e-05		0.234235	117.385	121.082		0.2348	1.35349e-05	1.27814e-05		0.235	13.53	12.78
0.234798	1.13486e-05	1.20044e-05		0.234798	113.486	120.044		0.23536	1.28219e-05	1.26976e-05		0.235	12.82	12.7
0.23536	1.07524e-05	1.19027e-05		0.23536	107.524	119.027		0.23592	1.35019e-05	1.26154e-05		0.236	13.5	12.62
0.235923	1.1162e-05	1.18026e-05		0.235923	111.62	118.026		0.23649	1.28379e-05	1.25334e-05		0.236	12.84	12.53
0.236485	9.43442e-06	1.17045e-05		0.236485	94.3442	117.045		0.23705	1.26959e-05	1.24544e-05		0.237	12.7	12.45
0.237048	1.10817e-05	1.16081e-05		0.237048	110.817	116.081		0.23761	1.24029e-05	1.23771e-05		0.238	12.4	12.38
0.23761	1.13077e-05	1.15136e-05		0.23761	113.077	115.136		0.23817	1.24879e-05	1.23013e-05		0.238	12.49	12.3
0.238172	9.59789e-06	1.1421e-05		0.238172	95.9789	114.21		0.23874	1.11339e-05	1.22258e-05		0.239	11.13	12.23
0.238735	9.25798e-06	1.13299e-05		0.238735	92.5798	113.299		0.2393	1.08269e-05	1.21533e-05		0.239	10.83	12.15
0.239297	9.94518e-06	1.12408e-05		0.239297	99.4518	112.408		0.23986	1.22869e-05	1.20823e-05		0.24	12.29	12.08
0.23986	9.96729e-06	1.11534e-05		0.23986	99.6729	111.534		0.24042	1.23539e-05	1.20129e-05		0.24	12.35	12.01
0.240422	1.15559e-05	1.10679e-05		0.240422	115.559	110.679		0.24098	1.29169e-05	1.1945e-05		0.241	12.92	11.95
0.240984	1.20582e-05	1.09841e-05		0.240984	120.582	109.841		0.24155	1.19939e-05	1.18774e-05		0.242	11.99	11.88
0.241547	9.97773e-06	1.09018e-05		0.241547	99.7773	109.018		0.24211	1.10899e-05	1.18125e-05		0.242	11.09	11.81
0.242109	9.88211e-06	1.08214e-05		0.242109	98.8211	108.214		0.24267	1.11999e-05	1.1749e-05		0.243	11.2	11.75
0.242671	1.03872e-05	1.07425e-05		0.242671	103.872	107.425		0.24323	1.02879e-05	1.16869e-05		0.243	10.29	11.69
0.243234	9.85571e-06	1.06651e-05		0.243234	98.5571	106.651		0.2438	1.06589e-05	1.1625e-05		0.244	10.66	11.63
0.243796	9.32633e-06	1.05894e-05		0.243796	93.2633	105.894		0.24436	1.00718e-05	1.15655e-05		0.244	10.07	11.57
0.244359	9.07103e-06	1.0515e-05		0.244359	90.7103	105.15		0.24492	1.00182e-05	1.15072e-05		0.245	10.02	11.51
0.244921	8.57886e-06	1.04422e-05		0.244921	85.7886	104.422		0.24548	1.24369e-05	1.14502e-05		0.245	12.44	11.45
0.245483	9.26513e-06	1.03708e-05		0.245483	92.6513	103.708		0.24605	1.31729e-05	1.13933e-05		0.246	13.17	11.39
0.246046	9.80993e-06	1.03007e-05		0.246046	98.0993	103.007		0.24661	1.23989e-05	1.13386e-05		0.247	12.4	11.34
0.246608	9.90633e-06	1.02321e-05		0.246608	99.0633	102.321		0.24717	1.31569e-05	1.1285e-05		0.247	13.16	11.29
0.24717	1.05783e-05	1.01647e-05		0.24717	105.783	101.647		0.24773	1.08569e-05	1.12325e-05		0.248	10.86	11.23
0.247733	9.77447e-06	1.00985e-05		0.247733	97.7447	100.985		0.24829	1.15379e-05	1.1181e-05		0.248	11.54	11.18
0.248295	8.83157e-06	1.00337e-05		0.248295	88.3157	100.337		0.24886	1.09989e-05	1.11296e-05		0.249	11	11.13
0.248857	8.48776e-06	9.9701e-06		0.248857	84.8776	99.701		0.24942	9.25222e-06	1.108e-05		0.249	9.25	11.08
0.24942	8.78505e-06	9.90757e-06		0.24942	87.8505	99.0757		0.24998	1.10719e-05	1.10314e-05		0.25	11.07	11.03
0.249982	9.77507e-06	9.84629e-06		0.249982	97.7507	98.4629		0.25054	1.17089e-05	1.09838e-05		0.251	11.71	10.98
0.250544	1.0511e-05	9.78614e-06		0.250544	105.11	97.8614		0.25111	1.24199e-05	1.09361e-05		0.251	12.42	10.94
0.251106	1.10239e-05	9.72707e-06		0.251106	110.239	97.2707		0.25167	1.13879e-05	1.08901e-05		0.252	11.39	10.89
0.251669	1.02428e-05	9.66894e-06		0.251669	102.428	96.6894		0.25223	1.03909e-05	1.08448e-05		0.252	10.39	10.84
0.252231	8.80138e-06	9.61191e-06		0.252231	88.0138	96.1191		0.25279	1.05929e-05	1.08003e-05		0.253	10.59	10.8
0.252793	8.99807e-06	9.55584e-06		0.252793	89.9807	95.5584		0.25336	1.07949e-05	1.07557e-05		0.253	10.79	10.76
0.253356	9.11272e-06	9.50059e-06		0.253356	91.1272	95.0059		0.25392	1.06929e-05	1.07124e-05		0.254	10.69	10.71
0.253918	8.68285e-06	9.44634e-06		0.253918	86.8285	94.4634		0.25448	1.04449e-05	1.06698e-05		0.254	10.44	10.67
0.25448	8.13769e-06	9.39292e-06		0.25448	81.3769	93.9292		0.25504	8.78852e-06	1.06277e-05		0.255	8.79	10.63
0.255042	8.61576e-06	9.34033e-06		0.255042	86.1576	93.4033		0.25561	1.04459e-05	1.05853e-05		0.256	10.45	10.59
0.255605	8.60599e-06	9.28842e-06		0.255605	86.0599	92.8842		0.25617	1.02379e-05	1.05441e-05		0.256	10.24	10.54
0.256167	8.94746e-06	9.23734e-06		0.256167	89.4746	92.3734		0.25673	1.04299e-05	1.05033e-05		0.257	10.43	10.5
0.256729	9.22541e-06	9.18698e-06		0.256729	92.2541	91.8698		0.25729	1.14589e-05	1.04629e-05		0.257	11.46	10.46
0.257291	8.71234e-06	9.13729e-06		0.257291	87.1234	91.3729		0.25785	1.06889e-05	1.04229e-05		0.258	10.69	10.42
0.257854	9.21111e-06	9.08816e-06		0.257854	92.1111	90.8816		0.25842	1.02459e-05	1.03824e-05		0.258	10.25	10.38
0.258416	1.0336e-05	9.03973e-06		0.258416	103.36	90.3973		0.25898	7.84092e-06	1.03428e-05		0.259	7.84	10.34
0.258978	8.27882e-06	8.99188e-06		0.258978	82.7882	89.9188		0.25954	8.36312e-06	1.03035e-05		0.26	8.36	10.3
0.25954	8.32046e-06	8.94459e-06		0.25954	83.2046	89.4459		0.2601	9.11672e-06	1.02643e-05		0.26	9.12	10.26
0.260103	7.96678e-06	8.89773e-06		0.260103	79.6678	88.9773		0.26066	8.28932e-06	1.02253e-05		0.261	8.29	10.23
0.260665	9.61309e-06	8.85146e-06		0.260665	96.1309	88.5146		0.26123	8.57162e-06	1.01857e-05		0.261	8.57	10.19
0.261227	9.93069e-06	8.80565e-06		0.261227	99.3069	88.0565		0.26179	8.08332e-06	1.01468e-05		0.262	8.08	10.15
0.261789	7.92975e-06	8.7603e-06		0.261789	79.2975	87.603		0.26235	1.03989e-05	1.0108e-05		0.262	10.4	10.11
0.262351	8.64475e-06	8.71537e-06		0.262351	86.4475	87.1537		0.26291	1.00647e-05	1.00692e-05		0.263	10.06	10.07
0.262914	9.41642e-06	8.67077e-06		0.262914	94.1642	86.7077		0.26348	9.76072e-06	1.00296e-05		0.263	9.76	10.03
0.263476	7.79793e-06	8.62664e-06		0.263476	77.9793	86.2664		0.26404	8.97492e-06	9.99078e-06		0.264	8.97	9.99
0.264038	7.8024e-06	8.58287e-06		0.264038	78.024	85.8287		0.2646	1.08239e-05	9.95184e-06		0.265	10.82	9.95
0.2646	7.98602e-06	8.53945e-06		0.2646	79.8602	85.3945		0.26516	1.01909e-05	9.91279e-06		0.265	10.19	9.91
0.265162	8.91388e-06	8.49635e-06		0.265162	89.1388	84.9635		0.26572	1.00662e-05	9.87362e-06		0.266	10.07	9.87
0.265725	8.61537e-06	8.45349e-06		0.265725	86.1537	84.5349		0.26629	9.44622e-06	9.8336e-06		0.266	9.45	9.83
0.266287	9.11274e-06	8.41099e-06		0.266287	91.1274	84.1099		0.26685	9.78042e-06	9.79409e-06		0.267	9.78	9.79
0.266849	8.5394e-06	8.36876e-06		0.266849	85.394	83.6876		0.26741	9.21572e-06	9.75437e-06		0.267	9.22	9.75
0.267411	8.4681e-06	8.32678e-06		0.267411	84.681	83.2678		0.26797	9.97682e-06	9.71443e-06		0.268	9.98	9.71
0.267973	8.59612e-06	8.28503e-06		0.267973	85.9612	82.8503		0.26854	1.08579e-05	9.67351e-06		0.269	10.86	9.67
0.268535	8.88651e-06	8.2435e-06		0.268535	88.8651	82.435		0.2691	9.73222e-06	9.63303e-06		0.269	9.73	9.63
0.269098	8.6534e-06	8.2021e-06		0.269098	86.534	82.021		0.26966	8.83832e-06	9.59224e-06		0.27	8.84	9.59
0.26966	9.11769e-06	8.16095e-06		0.26966	91.1769	81.6095		0.27022	9.72792e-06	9.55113e-06		0.27	9.73	9.55
0.270222	8.15983e-06	8.11996e-06		0.270222	81.5983	81.1996		0.27078	1.02439e-05	9.50968e-06		0.271	10.24	9.51
0.270784	7.92023e-06	8.07913e-06		0.270784	79.2023	80.7913		0.27135	1.09439e-05	9.46715e-06		0.271	10.94	9.47
0.271346	8.65614e-06	8.03845e-06		0.271346	86.5614	80.3845		0.27191	1.04849e-05	9.42505e-06		0.272	10.48	9.43
0.271908	8.95403e-06	7.99792e-06		0.271908	89.5403	79.9792		0.27247	1.05699e-05	9.38264e-06		0.272	10.57	9.38
0.27247	9.78191e-06	7.95754e-06		0.27247	97.8191	79.5754		0.27303	1.01379e-05	9.33993e-06		0.273	10.14	9.34
0.273032	8.31349e-06	7.9173e-06		0.273032	83.1349	79.173		0.27359	1.01139e-05	9.29692e-06		0.274	10.11	9.3
0.273594	7.77512e-06	7.8772e-06		0.273594	77.7512	78.772		0.27416	9.15192e-06	9.25285e-06		0.274	9.15	9.25
0.274157	8.00698e-06	7.83717e-06		0.274157	80.0698	78.3717		0.27472	9.42862e-06	9.20928e-06		0.275	9.43	9.21
0.274719	8.41309e-06	7.79735e-06		0.274719	84.1309	77.9735		0.27528	8.84932e-06	9.16543e-06		0.275	8.85	9.17
0.275281	7.31916e-06	7.75767e-06		0.275281	73.1916	77.5767		0.27584	8.42252e-06	9.12133e-06		0.276	8.42	9.12
0.275843	7.44203e-06	7.71812e-06		0.275843	74.4203	77.1812		0.27641	8.33712e-06	9.07618e-06		0.276	8.34	9.08
0.276405	8.12465e-06	7.6787e-06		0.276405	81.2465	76.787		0.27697	8.50122e-06	9.03158e-06		0.277	8.5	9.03
0.276967	7.38697e-06	7.6394e-06		0.276967	73.8697	76.394		0.27753	8.62652e-06	8.98675e-06		0.278	8.63	8.99
0.277529	7.26027e-06	7.60024e-06		0.277529	72.6027	76.0024		0.27809	8.39062e-06	8.94168e-06		0.278	8.39	8.94
0.278091	6.92965e-06	7.5612e-06		0.278091	69.2965	75.612		0.27865	8.87832e-06	8.8964e-06		0.279	8.88	8.9
0.278653	7.16481e-06	7.52228e-06		0.278653	71.6481	75.2228		0.27921	8.81332e-06	8.85091e-06		0.279	8.81	8.85
0.279215	6.63078e-06	7.48348e-06		0.279215	66.3078	74.8348		0.27978	8.55242e-06	8.8044e-06		0.28	8.55	8.8
0.279777	7.60029e-06	7.4448e-06		0.279777	76.0029	74.448		0.28034	8.40862e-06	8.75851e-06		0.28	8.41	8.76
0.280339	7.32032e-06	7.40624e-06		0.280339	73.2032	74.0624		0.2809	9.13042e-06	8.71244e-06		0.281	9.13	8.71
0.280901	6.85276e-06	7.36779e-06		0.280901	68.5276	73.6779		0.28146	9.47122e-06	8.66622e-06		0.281	9.47	8.67
0.281463	7.14143e-06	7.32948e-06		0.281463	71.4143	73.2948		0.28203	8.75792e-06	8.61906e-06		0.282	8.76	8.62
0.282025	8.02429e-06	7.2913e-06		0.282025	80.2429	72.913		0.28259	7.44382e-06	8.57262e-06		0.283	7.44	8.57
0.282587	7.95192e-06	7.25326e-06		0.282587	79.5192	72.5326		0.28315	7.80452e-06	8.52611e-06		0.283	7.8	8.53
0.283149	7.21483e-06	7.21536e-06		0.283149	72.1483	72.1536		0.28371	9.25192e-06	8.47954e-06		0.284	9.25	8.48
0.283711	6.30106e-06	7.17762e-06		0.283711	63.0106	71.7762		0.28427	8.75042e-06	8.43296e-06		0.284	8.75	8.43
0.284273	7.53861e-06	7.14004e-06		0.284273	75.3861	71.4004		0.28484	9.86432e-06	8.38553e-06		0.285	9.86	8.39
0.284835	7.81879e-06	7.10262e-06		0.284835	78.1879	71.0262		0.2854	1.04509e-05	8.33896e-06		0.285	10.45	8.34
0.285397	7.26665e-06	7.06538e-06		0.285397	72.6665	70.6538		0.28596	1.01539e-05	8.29244e-06		0.286	10.15	8.29
0.285959	7.71953e-06	7.02831e-06		0.285959	77.1953	70.2831		0.28652	9.56592e-06	8.24597e-06		0.287	9.57	8.25
0.286521	7.96542e-06	6.99143e-06		0.286521	79.6542	69.9143		0.28708	9.75032e-06	8.1996e-06		0.287	9.75	8.2
0.287083	7.22172e-06	6.95474e-06		0.287083	72.2172	69.5474		0.28764	9.58612e-06	8.15333e-06		0.288	9.59	8.15
0.287645	6.30658e-06	6.91823e-06		0.287645	63.0658	69.1823		0.28821	8.44012e-06	8.10636e-06		0.288	8.44	8.11
0.288207	7.0971e-06	6.88193e-06		0.288207	70.971	68.8193		0.28877	7.56792e-06	8.06037e-06		0.289	7.57	8.06
0.288769	7.88228e-06	6.84584e-06		0.288769	78.8228	68.4584		0.28933	7.59952e-06	8.01455e-06		0.289	7.6	8.01
0.289331	8.40124e-06	6.80995e-06		0.289331	84.0124	68.0995		0.28989	8.11272e-06	7.96891e-06		0.29	8.11	7.97
0.289893	7.29121e-06	6.77427e-06		0.289893	72.9121	67.7427		0.29046	7.97122e-06	7.92267e-06		0.29	7.97	7.92
0.290455	7.68243e-06	6.73882e-06		0.290455	76.8243	67.3882		0.29102	8.47052e-06	7.87746e-06		0.291	8.47	7.88
0.291017	7.29474e-06	6.70359e-06		0.291017	72.9474	67.0359		0.29158	8.34622e-06	7.8325e-06		0.292	8.35	7.83
0.291579	5.77468e-06	6.6686e-06		0.291579	57.7468	66.686		0.29214	7.76222e-06	7.78781e-06		0.292	7.76	7.79
0.292141	6.29653e-06	6.63385e-06		0.292141	62.9653	66.3385		0.2927	7.63752e-06	7.7434e-06		0.293	7.64	7.74
0.292703	6.40582e-06	6.59936e-06		0.292703	64.0582	65.9936		0.29326	8.59952e-06	7.69929e-06		0.293	8.6	7.7
0.293265	7.18066e-06	6.56512e-06		0.293265	71.8066	65.6512		0.29383	8.78312e-06	7.65472e-06		0.294	8.78	7.65
0.293826	6.76583e-06	6.53122e-06		0.293826	67.6583	65.3122		0.29439	7.20982e-06	7.61128e-06		0.294	7.21	7.61
0.294388	6.20193e-06	6.49753e-06		0.294388	62.0193	64.9753		0.29495	6.54002e-06	7.56819e-06		0.295	6.54	7.57
0.29495	6.34487e-06	6.46412e-06		0.29495	63.4487	64.6412		0.29551	8.29142e-06	7.52548e-06		0.296	8.29	7.53
0.295512	6.53725e-06	6.43101e-06		0.295512	65.3725	64.3101		0.29607	8.90912e-06	7.48315e-06		0.296	8.91	7.48
0.296074	6.83619e-06	6.3982e-06		0.296074	68.3619	63.982		0.29664	8.01362e-06	7.44048e-06		0.297	8.01	7.44
0.296636	6.50462e-06	6.36569e-06		0.296636	65.0462	63.6569		0.2972	8.26822e-06	7.39898e-06		0.297	8.27	7.4
0.297198	6.87862e-06	6.33349e-06		0.297198	68.7862	63.3349		0.29776	7.79472e-06	7.35792e-06		0.298	7.79	7.36
0.29776	6.44942e-06	6.30162e-06		0.29776	64.4942	63.0162		0.29832	6.11682e-06	7.31731e-06		0.298	6.12	7.32
0.298321	6.15732e-06	6.27012e-06		0.298321	61.5732	62.7012		0.29888	6.03242e-06	7.27716e-06		0.299	6.03	7.28
0.298883	5.30241e-06	6.2389e-06		0.298883	53.0241	62.389		0.29945	7.97642e-06	7.23679e-06		0.299	7.98	7.24
0.299445	7.38315e-06	6.20802e-06		0.299445	73.8315	62.0802

## Sheet: Figure 4a
Nc mt LSU Intron RNA Binding at 25°C
CYT-18 NTDs	CYT-18 NTDs		Exp. 1	Exp. 2	Exp. 3
Average	S.D.		Frac. Bound	Frac. Bound	Frac. Bound
0.78848	0.0448741		0.829698	0.795064	0.740677
0.628179	0.0242059		0.638887	0.600465	0.645183
0.428581	0.0383637		0.424094	0.392658	0.468991
0.239767	0.0436586		0.277075	0.19175	0.250477
0.124619	0.0207268		0.120475	0.106277	0.147105
0.0340426	0.0275153		0.0170445	0.0192954	0.065788
0.0103094	0.00590231		0.00716812	0.00664204	0.017118
0.000685064	0.000649255		0	0.000763877	0.00129131
0	0		0	0	0
0	0		0	0	0
0	0		0	0	0
CYT-18 CTD	CYT-18 CTD		Exp. 1	Exp. 2	Exp. 3
Average	S.D.		Frac. Bound	Frac. Bound	Frac. Bound
0.991985	0.00914226		0.996777	0.997734	0.981442
0.985951	0.010798		0.99555	0.988044	0.97426
0.985772	0.0108094		0.991538	0.992475	0.973302
0.96288	0.0243686		0.982033	0.935451	0.971156
0.867063	0.017737		0.847148	0.872881	0.881161
0.467357	0.132188		0.333778	0.470186	0.598108
0.155231	0.0900744		0.0642062	0.157164	0.244324
0.0386879	0.0349046		0.00194276	0.042719	0.0714018
0.00411007	0.00711884		0	0	0.0123302
0	0		0	0	0
0	0		0	0	0
S. D. = Standard deviation
Exp. = Experiment
Frac. Bound = Fraction of RNA bound to protein
Twort Intron RNA Binding at 25°C
Final Average
CYT-18 NTDs			% Bound	% Bound	% Bound
0.949357			0.980126	0.939434	0.928511
0.880546			0.937603	0.878825	0.82521
0.773905			0.812362	0.794749	0.714602
0.360353			0.358769	0.4334	0.28889
0.302886			0.314615	0.345523	0.248519
0.191682			0.212258	0.232526	0.130261
0.120525			0.125068	0.169178	0.0673285
0.0300725			0.0419603	0.0389603	0.009297
0			0	0	0
0			0	0	0
0			0	0	0
Final Average
CYT-18 CTD			% Bound	% Bound	% Bound
0.989913			0.99978	0.997823	0.972136
0.984099			0.997497	0.996502	0.958299
0.981185			0.997123	0.994771	0.951662
0.973972			0.990708	0.997711	0.933498
0.920043			0.914323	0.956713	0.889093
0.559576			0.530122	0.572587	0.576019
0.135885			0.112025	0.0563281	0.239301
0.083102			0.112761	0.0855448	0.0509999
0.00903772			0.0247253	0.00238789	0
0.00559888			0.0167967	0	0
0			0	0	0
LtrB Intron RNA Binding at 25°C
Final Average
CYT-18 NTDs			% Bound	% Bound	% Bound
0.847378			0.762848	0.897954	0.881331
0.764719			0.650479	0.853075	0.790604
0.644711			0.507307	0.740894	0.685934
0.466343			0.316485	0.56342	0.519123
0.227611			0.140234	0.30635	0.236249
0.113424			0.0921858	0.141972	0.106115
0.0497432			0.0498814	0.0695875	0.0298988
0.0199273			0.00704507	0.0398546	0
0			0	0	0
0			0	0	0
0			0	0	0
Final Average
CYT-18 CTD			% Bound	% Bound	% Bound
0.979652			0.970801	0.982795	0.985359
0.97727			0.97499	0.970274	0.986546
0.972355			0.968566	0.965464	0.983036
0.966429			0.962271	0.95177	0.985245
0.841001			0.849109	0.803387	0.870508
0.47839			0.474294	0.421328	0.539548
0.132799			0.146007	0.115305	0.137084
0.0168443			0.0302142	0.0110423	0.00927633
0.00233505			0	0.00700516	0
0			0	0	0
0			0	0	0
Poly(U)30 RNA Binding at 25°C
Final Average
CYT-18 NTDs			% Bound	% Bound	% Bound
0.187521			0.258264	0.161927	0.142372
0.131354			0.208412	0.145015	0.0406361
0.0389309			0.0940972	0.0120349	0.0106604
0.0290444			0.0801433	0.00454656	0.00244321
0.0306813			0.0890332	0.00301064	0
0			0	0	0
0			0	0	0
0			0	0	0
0			0	0	0
0			0	0	0
0			0	0	0
Final Average
CYT-18 CTD			% Bound	% Bound	% Bound
0.940015			0.998278	0.830618	0.991149
0.889095			0.940316	0.83367	0.893298
0.832097			0.876686	0.731499	0.888106
0.857209			0.884426	0.810569	0.876631
0.734703			0.795947	0.732087	0.676074
0.487628			0.541915	0.486246	0.434723
0.113602			0.106603	0.0660329	0.16817
0.00211936			0.00153421	0.00482386	0
0			0	0	0
0			0	0	0
0			0	0	0

## Sheet: Figure4b
Nc ND1m Intron RNA Binding at 25°C
CYT-18 NTDs	CYT-18 NTDs		Exp. 1	Exp. 2	Exp. 3
Average	S.D.		Frac. Bound	Frac. Bound	Frac. Bound
0.831915	0.0850859		0.751173	0.920764	0.823808
0.740616	0.0912024		0.668602	0.843169	0.710077
0.635024	0.0999191		0.549775	0.744978	0.61032
0.499024	0.0811884		0.423754	0.585057	0.488261
0.371307	0.0881121		0.275295	0.448468	0.390158
0.195007	0.081851		0.140773	0.289158	0.155089
0.110127	0.0481932		0.0573926	0.121101	0.151886
0.0459667	0.0291019		0.0168987	0.0458989	0.0751024
0.021492	0.0317219		0.00338687	0.00296859	0.0581205
0	0		0	0	0
0	0		0	0	0
CYT-18 CTD	CYT-18 CTD		Exp. 1	Exp. 2	Exp. 3
Average	S.D.		Frac. Bound	Frac. Bound	Frac. Bound
0.986153	0.0123157		0.988124	0.997365	0.972971
0.990713	0.00553405		0.990336	0.996427	0.985378
0.992009	0.00352298		0.987942	0.994101	0.993985
0.990502	0.00722997		0.982161	0.994355	0.994989
0.974204	0.0374892		0.930927	0.996693	0.994993
0.542048	0.121256		0.410194	0.567183	0.648767
0.158942	0.0302674		0.129017	0.18954	0.15827
0.0253665	0.00701319		0.0263237	0.0318519	0.0179238
0	0		0	0	0
0	0		0	0	0
0	0		0	0	0
S. D. = Standard deviation
Exp. = Experiment
Frac. Bound = Fraction of RNA bound to protein

## Sheet: Figure 4c
Twort Intron RNA Binding at 25°C
CYT-18 NTDs	CYT-18 NTDs		Exp. 1	Exp. 2	Exp. 3
Average	S.D.		Frac. Bound	Frac. Bound	Frac. Bound
0.949357	0.0272003		0.980126	0.939434	0.928511
0.880546	0.0562164		0.937603	0.878825	0.82521
0.773905	0.0521069		0.812362	0.794749	0.714602
0.360353	0.0722678		0.358769	0.4334	0.28889
0.302886	0.0495546		0.314615	0.345523	0.248519
0.191682	0.0541483		0.212258	0.232526	0.130261
0.120525	0.0510764		0.125068	0.169178	0.0673285
0.0300725	0.0180546		0.0419603	0.0389603	0.009297
0	0		0	0	0
0	0		0	0	0
0	0		0	0	0
CYT-18 CTD	CYT-18 CTD		Exp. 1	Exp. 2	Exp. 3
Average	S.D.		Frac. Bound	Frac. Bound	Frac. Bound
0.989913	0.0154265		0.99978	0.997823	0.972136
0.984099	0.0223494		0.997497	0.996502	0.958299
0.981185	0.025595		0.997123	0.994771	0.951662
0.973972	0.0352261		0.990708	0.997711	0.933498
0.920043	0.0341708		0.914323	0.956713	0.889093
0.559576	0.0255658		0.530122	0.572587	0.576019
0.135885	0.0937912		0.112025	0.0563281	0.239301
0.083102	0.030953		0.112761	0.0855448	0.0509999
0.00903772	0.0136382		0.0247253	0.00238789	0
0.00559888	0.00969755		0.0167967	0	0
0	0		0	0	0
S. D. = Standard deviation
Exp. = Experiment
Frac. Bound = Fraction of RNA bound to protein

## Sheet: Figure 4d
Ll.LtrB Intron RNA Binding at 25°C
CYT-18 NTDs	CYT-18 NTDs		Exp. 1	Exp. 2	Exp. 3
Average	S.D.		Frac. Bound	Frac. Bound	Frac. Bound
0.847378	0.073675		0.762848	0.897954	0.881331
0.764719	0.103749		0.650479	0.853075	0.790604
0.644711	0.122128		0.507307	0.740894	0.685934
0.466343	0.131657		0.316485	0.56342	0.519123
0.227611	0.0833945		0.140234	0.30635	0.236249
0.113424	0.0256854		0.0921858	0.141972	0.106115
0.0497432	0.0198445		0.0498814	0.0695875	0.0298988
0.0199273	0.02127		0.00704507	0.0398546	0
0	0		0	0	0
0	0		0	0	0
0	0		0	0	0
CYT-18 CTD	CYT-18 CTD		Exp. 1	Exp. 2	Exp. 3
Average	S.D.		Frac. Bound	Frac. Bound	Frac. Bound
0.979652	0.0077713		0.970801	0.982795	0.985359
0.97727	0.00837172		0.97499	0.970274	0.986546
0.972355	0.00937912		0.968566	0.965464	0.983036
0.966429	0.0171204		0.962271	0.95177	0.985245
0.841001	0.0342873		0.849109	0.803387	0.870508
0.47839	0.0592166		0.474294	0.421328	0.539548
0.132799	0.0157933		0.146007	0.115305	0.137084
0.0168443	0.0116123		0.0302142	0.0110423	0.00927633
0.00233505	0.00404443		0	0.00700516	0
0	0		0	0	0
0	0		0	0	0
S. D. = Standard deviation
Exp. = Experiment
Frac. Bound = Fraction of RNA bound to protein

## Sheet: Figure 4e
Poly(U)30 Intron RNA Binding at 25°C
CYT-18 NTDs	CYT-18 NTDs		Exp. 1	Exp. 2	Exp. 3
Average	S.D.		Frac. Bound	Frac. Bound	Frac. Bound
0.187521	0.0620403		0.258264	0.161927	0.142372
0.131354	0.0847179		0.208412	0.145015	0.0406361
0.0389309	0.0477804		0.0940972	0.0120349	0.0106604
0.0290444	0.0442655		0.0801433	0.00454656	0.00244321
0.0306813	0.0505567		0.0890332	0.00301064	0
0	0		0	0	0
0	0		0	0	0
0	0		0	0	0
0	0		0	0	0
0	0		0	0	0
0	0		0	0	0
CYT-18 CTD	CYT-18 CTD		Exp. 1	Exp. 2	Exp. 3
Average	S.D.		Frac. Bound	Frac. Bound	Frac. Bound
0.940015	0.0948079		0.998278	0.830618	0.991149
0.889095	0.0534468		0.940316	0.83367	0.893298
0.832097	0.0873072		0.876686	0.731499	0.888106
0.857209	0.0405785		0.884426	0.810569	0.876631
0.734703	0.0599795		0.795947	0.732087	0.676074
0.487628	0.0536091		0.541915	0.486246	0.434723
0.113602	0.0514268		0.106603	0.0660329	0.16817
0.00211936	0.00246459		0.00153421	0.00482386	0
0	0		0	0	0
0	0		0	0	0
0	0		0	0	0
S. D. = Standard deviation
Exp. = Experiment
Frac. Bound = Fraction of RNA bound to protein

## Sheet: Figure 5a
Nc mt LSU Intron RNA Binding at 25°C
Sc mtTyrRS	Sc mtTyrRS		Exp. 1	Exp. 2	Exp. 3
Average	S.D.		Frac. Bound	Frac. Bound	Frac. Bound
0.71583	0.042396		0.742484	0.738065	0.666942
0.557384	0.0493272		0.612941	0.54048	0.518731
0.405978	0.0491405		0.459596	0.363088	0.395249
0.338674	0.0635241		0.401873	0.33932	0.27483
0.19379	0.0416087		0.241415	0.175476	0.16448
0.114314	0.0129049		0.106198	0.107549	0.129195
0.0589406	0.0204782		0.0540413	0.0413564	0.0814241
0.0279457	0.0289092		0	0.0261067	0.0577305
0	0		0	0	0
0	0		0	0	0
0	0		0	0	0
Sc NTDs	Sc NTDs		Exp. 1	Exp. 2	Exp. 3
Average	S.D.		Frac. Bound	Frac. Bound	Frac. Bound
0.0294161	0.0679336		0	0.117665	0
0.011648	0.0269		0	0.0465922	0
0.01183	0.0273203		0	0.0473201	0
0.00745094	0.0172072		0	0.0298038	0
0	0		0	0	0
0	0		0	0	0
0	0		0	0	0
0	0		0	0	0
0	0		0	0	0
0	0		0	0	0
0	0		0	0	0
S. D. = Standard deviation
Exp. = Experiment
Frac. Bound = Fraction of RNA bound to protein

[truncated: 18 more sheets: Figure 5b, Figure 5c, Figure 7a, Figure 7b, Figure 7e, Figure 7f, Figure S1a, Figure S1b, Figure S1c, Figure S1d, Figure S2, Figure S4a, Figure S4b, Figure S5a, Figure S5b, Figure S5c, Figure S5d, Figure S5e]
